# Supplementary material for: Individual Brain Charting, a high-resolution fMRI dataset for cognitive mapping
Source: Sci Data. 2018 Jun 12;5:180105. doi: 10.1038/sdata.2018.105 (PMC5996851; doi:10.1038/sdata.2018.105)
Supplement: Supplementary file 1 [file sdata2018105-isa1.zip]

Archive with 7 entries (7 files):
- i_Investigation.txt
- s_study_Pinho.txt
- a_mri_BOLD_Pinho.txt
- a_mri_FLAIR_Pinho.txt
- a_mri_sbref_Pinho.txt
- a_mri_t1w_Pinho.txt
- a_mri_t2w_Pinho.txt
