# Supplementary material for: Individual Brain Charting, a high-resolution fMRI dataset for cognitive mapping
Source: Sci Data. 2018 Jun 12;5:180105. doi: 10.1038/sdata.2018.105 (PMC5996851; doi:10.1038/sdata.2018.105)
Supplement: Supplementary file 1 [file sdata2018105-isa1.zip › i_Investigation.txt]

# Investigation File generated for Scientific Data with Investigation File Authoring Tool version 0.1.0 on 24/04/2018 - This metadata file is CC0
ONTOLOGY SOURCE REFERENCE
Term Source Name	NCBITAXON	UBERON	PATO	UO	OBI	ERO
Term Source File	http://data.bioontology.org/ontologies/NCBITAXON	http://data.bioontology.org/ontologies/UBERON	http://data.bioontology.org/ontologies/PATO	http://data.bioontology.org/ontologies/UO	http://data.bioontology.org/ontologies/OBI	http://data.bioontology.org/ontologies/ERO
Term Source Version	2016AB	releases/2014-06-15	unknown	unknown	2014-08-18	2013-08-02
Term Source Description	National Center for Biotechnology Information (NCBI) Organismal Classification	Uber Anatomy Ontology	Phenotypic Quality Ontology	Units of Measurement Ontology	Ontology for Biomedical Investigations	Eagle-I Research Resource Ontology
INVESTIGATION
Investigation Identifier
Investigation Title
Investigation Description
Investigation Submission Date
Investigation Public Release Date
INVESTIGATION PUBLICATIONS
Investigation PubMed ID
Investigation Publication DOI
Investigation Publication Author List
Investigation Publication Title
Investigation Publication Status
Investigation Publication Status Term Accession Number
Investigation Publication Status Term Source REF
INVESTIGATION CONTACTS
Investigation Person Last Name
Investigation Person Mid Initials
Investigation Person First Name
Investigation Person Address
Investigation Person Phone
Investigation Person Fax
Investigation Person Email
Investigation Person Affiliation
Investigation Person Roles
Investigation Person Roles Term Accession Number
Investigation Person Roles Term Source REF
STUDY
Study Identifier	10.1038/sdata.2018.105
Study Title	Individual Brain Charting, a high-resolution fMRI dataset for cognitive mapping
Study Submission Date	10/11/2017
Study Public Release Date	12/06/2018
Study Description	http://www.nature.com/articles/sdata2018105#abstract
Study File Name	s_study_Pinho.txt
Comment[Subject Keywords]	///;///;///;///;///
Comment[Manuscript Licence]	CC BY-4.0
Comment[Experimental Metadata Licence]	CC0
Comment[Supplementary Information File Name]	
Comment[Supplementary Information File Type]	x-zip-compressed
Comment[Supplementary Information File URL]	http://www.nature.com/articles/sdata2018105#supplementary-information
Comment[Data Repository]	OpenfMRI
Comment[Data Record Accession]	ds000244
Comment[Data Record URI]	https://openfmri.org/dataset/ds000244/
STUDY DESIGN DESCRIPTORS
Study Design Type	cross over design	stimulus or stress design
Study Design Type Term Accession Number	OBI:0500003	OBI:0001396
Study Design Type Term Source REF	OBI	OBI
STUDY PUBLICATIONS
Study PubMed ID
Study Publication DOI
Study Publication Author List
Study Publication Title
Study Publication Status
Study Publication Status Term Accession Number
Study Publication Status Term Source REF
STUDY FACTORS
Study Factor Name	task
Study Factor Type	presentation of stimulus
Study Factor Type Term Accession Number	OBI:0000807
Study Factor Type Term Source REF	OBI
STUDY ASSAYS
Study Assay Measurement Type	nuclear magnetic resonance assay	nuclear magnetic resonance assay	nuclear magnetic resonance assay	nuclear magnetic resonance assay	nuclear magnetic resonance assay
Study Assay Measurement Type Term Accession Number	OBI:0000182	OBI:0000182	OBI:0000182	OBI:0000182	OBI:0000182
Study Assay Measurement Type Term Source REF	ERO	ERO	ERO	ERO	ERO
Study Assay Technology Type	MRI Scanner	MRI Scanner	MRI Scanner	MRI Scanner	MRI Scanner
Study Assay Technology Type Term Accession Number	ERO:MRI_Scanner	ERO:MRI_Scanner	ERO:MRI_Scanner	ERO:MRI_Scanner	ERO:MRI_Scanner
Study Assay Technology Type Term Source REF	ERO	ERO	ERO	ERO	ERO
Study Assay Technology Platform	""	""	""	""	""
Study Assay File Name	a_mri_BOLD_Pinho.txt	a_mri_FLAIR_Pinho.txt	a_mri_sbref_Pinho.txt	a_mri_t1w_Pinho.txt	a_mri_t2w_Pinho.txt
STUDY PROTOCOLS
Study Protocol Name	Participants	Data Acquisition	Magnetic Resonance Imaging
Study Protocol Type	selection	data acquisition	nuclear magnetic resonance assay
Study Protocol Type Term Accession Number	OBI:0001928	ERO:0000387	OBI:0000182
Study Protocol Type Term Source REF	OBI	ERO	ERO
Study Protocol Description			
Study Protocol URI	""	""	""
Study Protocol Version			
Study Protocol Parameters Name	""	""	4d spacing; echo time; flip angle; modality; resolution
Study Protocol Parameters Name Term Accession Number	""	""	""
Study Protocol Parameters Name Term Source REF	""	""	""
Study Protocol Components Name	""	""	""
Study Protocol Components Type	""	""	""
Study Protocol Components Type Term Accession Number	""	""	""
Study Protocol Components Type Term Source REF	""	""	""
STUDY CONTACTS
Study Person Last Name	Pinho	Amadon	Ruest	Fabre	Dohmatob	Denghien	Ginisty	Becuwe-Desmidt	Roger	Laurier	Joly-Testault	Médiouni-Cloarec	Doublé	Martins	Pinel	Eger	Varoquaux	Pallier	Dehaene	Hertz-Pannier	Thirion
Study Person First Name	Ana Luísa	Alexis	Torsten	Murielle	Elvis	Isabelle	Chantal	Séverine	Séverine	Laurence	Véronique	Gaëlle	Christine	Bernadette	Philippe	Evelyn	Gaël	Christophe	Stanislas	Lucie	Bertrand
Study Person Mid Initials																					
Study Person Email	ana.pinho@inria.fr	""	""	""	""	""	""	""	""	""	""	""	""	""	""	""	""	""	""	""	""
Study Person Phone																					
Study Person Fax																					
Study Person Address																					
Study Person Affiliation	Parietal Team, Inria, Saclay, France	Neurospin, CEA, Saclay, France	Parietal Team, Inria, Saclay, France	Neurospin, CEA, Saclay, France	Parietal Team, Inria, Saclay, France	Neurospin, CEA, Saclay, France	Neurospin, CEA, Saclay, France	Neurospin, CEA, Saclay, France	Neurospin, CEA, Saclay, France	Neurospin, CEA, Saclay, France	Neurospin, CEA, Saclay, France	Neurospin, CEA, Saclay, France	Neurospin, CEA, Saclay, France	Neurospin, CEA, Saclay, France	Neurospin, CEA, Saclay, France	Neurospin, CEA, Saclay, France	Parietal Team, Inria, Saclay, France	Neurospin, CEA, Saclay, France	Neurospin, CEA, Saclay, France	Neurospin, CEA, Saclay, France	Parietal Team, Inria, Saclay, France
Study Person Roles																					
Study Person Roles Term Accession Number																					
Study Person Roles Term Source REF																					
Comment[Study Person ORCID]																					
Comment[Funder]																					
Comment[FundRef ID]																					
Comment[Funder Term Source REF]																					
Comment[Grant Identifier]																					
