# Supplementary material for: Individual Brain Charting, a high-resolution fMRI dataset for cognitive mapping
Source: Sci Data. 2018 Jun 12;5:180105. doi: 10.1038/sdata.2018.105 (PMC5996851; doi:10.1038/sdata.2018.105)
Supplement: Supplementary file 1 [file sdata2018105-isa1.zip › s_study_Pinho.txt]

Source Name	Characteristics[organism]	Term Source REF	Term Accession Number	Characteristics[organism part]	Term Source REF	Term Accession Number	Characteristics[development stage]	Term Source REF	Term Accession Number	Characteristics[sex]	Term Source REF	Term Accession Number	Characteristics[age at scan]	Unit	Term Source REF	Term Accession Number	Comment[handedness score]	Protocol REF	Sample Name	Factor Value[task]
Individual Brain Charting project participant	Homo sapiens	NCBITAXON	NCBITaxon:9606	brain	UBERON	UBERON:0000955	adult organism	UBERON	UBERON:0007023	male	PATO	PATO:0000384	39.5	year	UO	UO:0000036	0.3	Participants	sub-01	task
Individual Brain Charting project participant	Homo sapiens	NCBITAXON	NCBITaxon:9606	brain	UBERON	UBERON:0000955	adult organism	UBERON	UBERON:0007023	male	PATO	PATO:0000384	32.8	year	UO	UO:0000036	1	Participants	sub-02	task
Individual Brain Charting project participant	Homo sapiens	NCBITAXON	NCBITaxon:9606	brain	UBERON	UBERON:0000955	adult organism	UBERON	UBERON:0007023	male	PATO	PATO:0000384	26.9	year	UO	UO:0000036	0.8	Participants	sub-04	task
Individual Brain Charting project participant	Homo sapiens	NCBITAXON	NCBITaxon:9606	brain	UBERON	UBERON:0000955	adult organism	UBERON	UBERON:0007023	male	PATO	PATO:0000384	27.4	year	UO	UO:0000036	0.6	Participants	sub-05	task
Individual Brain Charting project participant	Homo sapiens	NCBITAXON	NCBITaxon:9606	brain	UBERON	UBERON:0000955	adult organism	UBERON	UBERON:0007023	male	PATO	PATO:0000384	33.1	year	UO	UO:0000036	0.7	Participants	sub-06	task
Individual Brain Charting project participant	Homo sapiens	NCBITAXON	NCBITaxon:9606	brain	UBERON	UBERON:0000955	adult organism	UBERON	UBERON:0007023	male	PATO	PATO:0000384	38.8	year	UO	UO:0000036	1	Participants	sub-07	task
Individual Brain Charting project participant	Homo sapiens	NCBITAXON	NCBITaxon:9606	brain	UBERON	UBERON:0000955	adult organism	UBERON	UBERON:0007023	female	PATO	PATO:0000383	36.5	year	UO	UO:0000036	1	Participants	sub-08	task
Individual Brain Charting project participant	Homo sapiens	NCBITAXON	NCBITaxon:9606	brain	UBERON	UBERON:0000955	adult organism	UBERON	UBERON:0007023	female	PATO	PATO:0000383	38.5	year	UO	UO:0000036	1	Participants	sub-09	task
Individual Brain Charting project participant	Homo sapiens	NCBITAXON	NCBITaxon:9606	brain	UBERON	UBERON:0000955	adult organism	UBERON	UBERON:0007023	male	PATO	PATO:0000384	35.8	year	UO	UO:0000036	1	Participants	sub-11	task
Individual Brain Charting project participant	Homo sapiens	NCBITAXON	NCBITaxon:9606	brain	UBERON	UBERON:0000955	adult organism	UBERON	UBERON:0007023	male	PATO	PATO:0000384	40.8	year	UO	UO:0000036	1	Participants	sub-12	task
Individual Brain Charting project participant	Homo sapiens	NCBITAXON	NCBITaxon:9606	brain	UBERON	UBERON:0000955	adult organism	UBERON	UBERON:0007023	male	PATO	PATO:0000384	28.2	year	UO	UO:0000036	0.6	Participants	sub-13	task
Individual Brain Charting project participant	Homo sapiens	NCBITAXON	NCBITaxon:9606	brain	UBERON	UBERON:0000955	adult organism	UBERON	UBERON:0007023	male	PATO	PATO:0000384	28.3	year	UO	UO:0000036	0.7	Participants	sub-14	task
