# Supplementary material for: Individual Brain Charting, a high-resolution fMRI dataset for cognitive mapping
Source: Sci Data. 2018 Jun 12;5:180105. doi: 10.1038/sdata.2018.105 (PMC5996851; doi:10.1038/sdata.2018.105)
Supplement: Supplementary file 1 [file sdata2018105-isa1.zip › a_mri_BOLD_Pinho.txt]

Sample Name	Protocol REF	Protocol REF	Parameter Value[4d spacing]	Unit	Term Source REF	Term Accession Number	Parameter Value[resolution]	Unit	Term Source REF	Term Accession Number	Parameter Value[echo time]	Unit	Term Source REF	Term Accession Number	Parameter Value[flip angle]	Unit	Term Source REF	Term Accession Number	Parameter Value[modality]	Assay Name	Raw Data File	Comment[Data Repository]	Comment[Data Record Accession]	Comment[Data Record URI]	Factor Value[task]
sub-01	Data Acquisition	Magnetic Resonance Imaging	2	second	UO	UO:0000010	1.5x1.5x1.5	millimeter	UO	UO:0000016	0.0268	second	UO	UO:0000010	74	degree	UO	UO:0000185	bold	sub-01_ses-00_task-ArchiSocial_acq-ap	sub-01/ses-00/func/sub-01_ses-00_task-ArchiSocial_acq-ap_bold.nii.gz	OpenfMRI	ds000244	https://openfmri.org/dataset/ds000244/	archi social
sub-01	Data Acquisition	Magnetic Resonance Imaging	2	second	UO	UO:0000010	1.5x1.5x1.5	millimeter	UO	UO:0000016	0.0268	second	UO	UO:0000010	74	degree	UO	UO:0000185	bold	sub-01_ses-00_task-ArchiSocial_acq-pa	sub-01/ses-00/func/sub-01_ses-00_task-ArchiSocial_acq-pa_bold.nii.gz	OpenfMRI	ds000244	https://openfmri.org/dataset/ds000244/	archi social
sub-01	Data Acquisition	Magnetic Resonance Imaging	2	second	UO	UO:0000010	1.5x1.5x1.5	millimeter	UO	UO:0000016	0.0268	second	UO	UO:0000010	74	degree	UO	UO:0000185	bold	sub-01_ses-00_task-ArchiSpatial_acq-ap	sub-01/ses-00/func/sub-01_ses-00_task-ArchiSpatial_acq-ap_bold.nii.gz	OpenfMRI	ds000244	https://openfmri.org/dataset/ds000244/	archi spatial
sub-01	Data Acquisition	Magnetic Resonance Imaging	2	second	UO	UO:0000010	1.5x1.5x1.5	millimeter	UO	UO:0000016	0.0268	second	UO	UO:0000010	74	degree	UO	UO:0000185	bold	sub-01_ses-00_task-ArchiSpatial_acq-pa	sub-01/ses-00/func/sub-01_ses-00_task-ArchiSpatial_acq-pa_bold.nii.gz	OpenfMRI	ds000244	https://openfmri.org/dataset/ds000244/	archi spatial
sub-01	Data Acquisition	Magnetic Resonance Imaging	2	second	UO	UO:0000010	1.5x1.5x1.5	millimeter	UO	UO:0000016	0.0268	second	UO	UO:0000010	74	degree	UO	UO:0000185	bold	sub-01_ses-00_task-ArchiStandard_acq-ap	sub-01/ses-00/func/sub-01_ses-00_task-ArchiStandard_acq-ap_bold.nii.gz	OpenfMRI	ds000244	https://openfmri.org/dataset/ds000244/	archi standard
sub-01	Data Acquisition	Magnetic Resonance Imaging	2	second	UO	UO:0000010	1.5x1.5x1.5	millimeter	UO	UO:0000016	0.0268	second	UO	UO:0000010	74	degree	UO	UO:0000185	bold	sub-01_ses-00_task-ArchiStandard_acq-pa	sub-01/ses-00/func/sub-01_ses-00_task-ArchiStandard_acq-pa_bold.nii.gz	OpenfMRI	ds000244	https://openfmri.org/dataset/ds000244/	archi standard
sub-01	Data Acquisition	Magnetic Resonance Imaging	2	second	UO	UO:0000010	1.5x1.5x1.5	millimeter	UO	UO:0000016	0.0268	second	UO	UO:0000010	74	degree	UO	UO:0000185	bold	sub-01_ses-03_task-HcpEmotion_acq-ap	sub-01/ses-03/func/sub-01_ses-03_task-HcpEmotion_acq-ap_bold.nii.gz	OpenfMRI	ds000244	https://openfmri.org/dataset/ds000244/	HCP emotion
sub-01	Data Acquisition	Magnetic Resonance Imaging	2	second	UO	UO:0000010	1.5x1.5x1.5	millimeter	UO	UO:0000016	0.0268	second	UO	UO:0000010	74	degree	UO	UO:0000185	bold	sub-01_ses-03_task-HcpEmotion_acq-pa	sub-01/ses-03/func/sub-01_ses-03_task-HcpEmotion_acq-pa_bold.nii.gz	OpenfMRI	ds000244	https://openfmri.org/dataset/ds000244/	HCP emotion
sub-01	Data Acquisition	Magnetic Resonance Imaging	2	second	UO	UO:0000010	1.5x1.5x1.5	millimeter	UO	UO:0000016	0.0268	second	UO	UO:0000010	74	degree	UO	UO:0000185	bold	sub-01_ses-03_task-HcpGambling_acq-ap	sub-01/ses-03/func/sub-01_ses-03_task-HcpGambling_acq-ap_bold.nii.gz	OpenfMRI	ds000244	https://openfmri.org/dataset/ds000244/	HCP gambling
sub-01	Data Acquisition	Magnetic Resonance Imaging	2	second	UO	UO:0000010	1.5x1.5x1.5	millimeter	UO	UO:0000016	0.0268	second	UO	UO:0000010	74	degree	UO	UO:0000185	bold	sub-01_ses-03_task-HcpGambling_acq-pa	sub-01/ses-03/func/sub-01_ses-03_task-HcpGambling_acq-pa_bold.nii.gz	OpenfMRI	ds000244	https://openfmri.org/dataset/ds000244/	HCP gambling
sub-01	Data Acquisition	Magnetic Resonance Imaging	2	second	UO	UO:0000010	1.5x1.5x1.5	millimeter	UO	UO:0000016	0.0268	second	UO	UO:0000010	74	degree	UO	UO:0000185	bold	sub-01_ses-03_task-HcpLanguage_acq-ap	sub-01/ses-03/func/sub-01_ses-03_task-HcpLanguage_acq-ap_bold.nii.gz	OpenfMRI	ds000244	https://openfmri.org/dataset/ds000244/	HCP langage
sub-01	Data Acquisition	Magnetic Resonance Imaging	2	second	UO	UO:0000010	1.5x1.5x1.5	millimeter	UO	UO:0000016	0.0268	second	UO	UO:0000010	74	degree	UO	UO:0000185	bold	sub-01_ses-03_task-HcpLanguage_acq-pa	sub-01/ses-03/func/sub-01_ses-03_task-HcpLanguage_acq-pa_bold.nii.gz	OpenfMRI	ds000244	https://openfmri.org/dataset/ds000244/	HCP langage
sub-01	Data Acquisition	Magnetic Resonance Imaging	2	second	UO	UO:0000010	1.5x1.5x1.5	millimeter	UO	UO:0000016	0.0268	second	UO	UO:0000010	74	degree	UO	UO:0000185	bold	sub-01_ses-03_task-HcpMotor_acq-ap	sub-01/ses-03/func/sub-01_ses-03_task-HcpMotor_acq-ap_bold.nii.gz	OpenfMRI	ds000244	https://openfmri.org/dataset/ds000244/	HCP motor
sub-01	Data Acquisition	Magnetic Resonance Imaging	2	second	UO	UO:0000010	1.5x1.5x1.5	millimeter	UO	UO:0000016	0.0268	second	UO	UO:0000010	74	degree	UO	UO:0000185	bold	sub-01_ses-03_task-HcpMotor_acq-pa	sub-01/ses-03/func/sub-01_ses-03_task-HcpMotor_acq-pa_bold.nii.gz	OpenfMRI	ds000244	https://openfmri.org/dataset/ds000244/	HCP motor
sub-01	Data Acquisition	Magnetic Resonance Imaging	2	second	UO	UO:0000010	1.5x1.5x1.5	millimeter	UO	UO:0000016	0.0268	second	UO	UO:0000010	74	degree	UO	UO:0000185	bold	sub-01_ses-04_task-HcpRelational_acq-ap	sub-01/ses-04/func/sub-01_ses-04_task-HcpRelational_acq-ap_bold.nii.gz	OpenfMRI	ds000244	https://openfmri.org/dataset/ds000244/	HCP relational
sub-01	Data Acquisition	Magnetic Resonance Imaging	2	second	UO	UO:0000010	1.5x1.5x1.5	millimeter	UO	UO:0000016	0.0268	second	UO	UO:0000010	74	degree	UO	UO:0000185	bold	sub-01_ses-04_task-HcpRelational_acq-pa	sub-01/ses-04/func/sub-01_ses-04_task-HcpRelational_acq-pa_bold.nii.gz	OpenfMRI	ds000244	https://openfmri.org/dataset/ds000244/	HCP relational
sub-01	Data Acquisition	Magnetic Resonance Imaging	2	second	UO	UO:0000010	1.5x1.5x1.5	millimeter	UO	UO:0000016	0.0268	second	UO	UO:0000010	74	degree	UO	UO:0000185	bold	sub-01_ses-04_task-HcpSocial_acq-ap	sub-01/ses-04/func/sub-01_ses-04_task-HcpSocial_acq-ap_bold.nii.gz	OpenfMRI	ds000244	https://openfmri.org/dataset/ds000244/	HCP social
sub-01	Data Acquisition	Magnetic Resonance Imaging	2	second	UO	UO:0000010	1.5x1.5x1.5	millimeter	UO	UO:0000016	0.0268	second	UO	UO:0000010	74	degree	UO	UO:0000185	bold	sub-01_ses-04_task-HcpSocial_acq-pa	sub-01/ses-04/func/sub-01_ses-04_task-HcpSocial_acq-pa_bold.nii.gz	OpenfMRI	ds000244	https://openfmri.org/dataset/ds000244/	HCP social
sub-01	Data Acquisition	Magnetic Resonance Imaging	2	second	UO	UO:0000010	1.5x1.5x1.5	millimeter	UO	UO:0000016	0.0268	second	UO	UO:0000010	74	degree	UO	UO:0000185	bold	sub-01_ses-04_task-HcpWm_acq-ap	sub-01/ses-04/func/sub-01_ses-04_task-HcpWm_acq-ap_bold.nii.gz	OpenfMRI	ds000244	https://openfmri.org/dataset/ds000244/	HCP WM
sub-01	Data Acquisition	Magnetic Resonance Imaging	2	second	UO	UO:0000010	1.5x1.5x1.5	millimeter	UO	UO:0000016	0.0268	second	UO	UO:0000010	74	degree	UO	UO:0000185	bold	sub-01_ses-04_task-HcpWm_acq-pa	sub-01/ses-04/func/sub-01_ses-04_task-HcpWm_acq-pa_bold.nii.gz	OpenfMRI	ds000244	https://openfmri.org/dataset/ds000244/	HCP WM
sub-01	Data Acquisition	Magnetic Resonance Imaging	2	second	UO	UO:0000010	1.5x1.5x1.5	millimeter	UO	UO:0000016	0.0268	second	UO	UO:0000010	74	degree	UO	UO:0000185	bold	sub-01_ses-05_task-RSVPLanguage00_acq-pa	sub-01/ses-05/func/sub-01_ses-05_task-RSVPLanguage00_acq-pa_bold.nii.gz	OpenfMRI	ds000244	https://openfmri.org/dataset/ds000244/	RSVP language
sub-01	Data Acquisition	Magnetic Resonance Imaging	2	second	UO	UO:0000010	1.5x1.5x1.5	millimeter	UO	UO:0000016	0.0268	second	UO	UO:0000010	74	degree	UO	UO:0000185	bold	sub-01_ses-05_task-RSVPLanguage01_acq-pa	sub-01/ses-05/func/sub-01_ses-05_task-RSVPLanguage01_acq-pa_bold.nii.gz	OpenfMRI	ds000244	https://openfmri.org/dataset/ds000244/	RSVP language
sub-01	Data Acquisition	Magnetic Resonance Imaging	2	second	UO	UO:0000010	1.5x1.5x1.5	millimeter	UO	UO:0000016	0.0268	second	UO	UO:0000010	74	degree	UO	UO:0000185	bold	sub-01_ses-05_task-RSVPLanguage02_acq-pa	sub-01/ses-05/func/sub-01_ses-05_task-RSVPLanguage02_acq-pa_bold.nii.gz	OpenfMRI	ds000244	https://openfmri.org/dataset/ds000244/	RSVP language
sub-01	Data Acquisition	Magnetic Resonance Imaging	2	second	UO	UO:0000010	1.5x1.5x1.5	millimeter	UO	UO:0000016	0.0268	second	UO	UO:0000010	74	degree	UO	UO:0000185	bold	sub-01_ses-05_task-RSVPLanguage03_acq-ap	sub-01/ses-05/func/sub-01_ses-05_task-RSVPLanguage03_acq-ap_bold.nii.gz	OpenfMRI	ds000244	https://openfmri.org/dataset/ds000244/	RSVP language
sub-01	Data Acquisition	Magnetic Resonance Imaging	2	second	UO	UO:0000010	1.5x1.5x1.5	millimeter	UO	UO:0000016	0.0268	second	UO	UO:0000010	74	degree	UO	UO:0000185	bold	sub-01_ses-05_task-RSVPLanguage04_acq-ap	sub-01/ses-05/func/sub-01_ses-05_task-RSVPLanguage04_acq-ap_bold.nii.gz	OpenfMRI	ds000244	https://openfmri.org/dataset/ds000244/	RSVP language
sub-01	Data Acquisition	Magnetic Resonance Imaging	2	second	UO	UO:0000010	1.5x1.5x1.5	millimeter	UO	UO:0000016	0.0268	second	UO	UO:0000010	74	degree	UO	UO:0000185	bold	sub-01_ses-05_task-RSVPLanguage05_acq-ap	sub-01/ses-05/func/sub-01_ses-05_task-RSVPLanguage05_acq-ap_bold.nii.gz	OpenfMRI	ds000244	https://openfmri.org/dataset/ds000244/	RSVP language
sub-01	Data Acquisition	Magnetic Resonance Imaging	2	second	UO	UO:0000010	1.5x1.5x1.5	millimeter	UO	UO:0000016	0.0268	second	UO	UO:0000010	74	degree	UO	UO:0000185	bold	sub-01_ses-07_task-ArchiEmotional_acq-ap	sub-01/ses-07/func/sub-01_ses-07_task-ArchiEmotional_acq-ap_bold.nii.gz	OpenfMRI	ds000244	https://openfmri.org/dataset/ds000244/	archi emotional
sub-01	Data Acquisition	Magnetic Resonance Imaging	2	second	UO	UO:0000010	1.5x1.5x1.5	millimeter	UO	UO:0000016	0.0268	second	UO	UO:0000010	74	degree	UO	UO:0000185	bold	sub-01_ses-07_task-ArchiEmotional_acq-pa	sub-01/ses-07/func/sub-01_ses-07_task-ArchiEmotional_acq-pa_bold.nii.gz	OpenfMRI	ds000244	https://openfmri.org/dataset/ds000244/	archi emotional
sub-01	Data Acquisition	Magnetic Resonance Imaging	2	second	UO	UO:0000010	1.5x1.5x1.5	millimeter	UO	UO:0000016	0.0268	second	UO	UO:0000010	74	degree	UO	UO:0000185	bold	sub-01_ses-07_task-ArchiSocial_acq-ap	sub-01/ses-07/func/sub-01_ses-07_task-ArchiSocial_acq-ap_bold.nii.gz	OpenfMRI	ds000244	https://openfmri.org/dataset/ds000244/	archi social
sub-01	Data Acquisition	Magnetic Resonance Imaging	2	second	UO	UO:0000010	1.5x1.5x1.5	millimeter	UO	UO:0000016	0.0268	second	UO	UO:0000010	74	degree	UO	UO:0000185	bold	sub-01_ses-07_task-ArchiSocial_acq-pa	sub-01/ses-07/func/sub-01_ses-07_task-ArchiSocial_acq-pa_bold.nii.gz	OpenfMRI	ds000244	https://openfmri.org/dataset/ds000244/	archi social
sub-01	Data Acquisition	Magnetic Resonance Imaging	2	second	UO	UO:0000010	1.5x1.5x1.5	millimeter	UO	UO:0000016	0.0268	second	UO	UO:0000010	74	degree	UO	UO:0000185	bold	sub-01_ses-07_task-ArchiSpatial_acq-ap	sub-01/ses-07/func/sub-01_ses-07_task-ArchiSpatial_acq-ap_bold.nii.gz	OpenfMRI	ds000244	https://openfmri.org/dataset/ds000244/	archi spatial
sub-01	Data Acquisition	Magnetic Resonance Imaging	2	second	UO	UO:0000010	1.5x1.5x1.5	millimeter	UO	UO:0000016	0.0268	second	UO	UO:0000010	74	degree	UO	UO:0000185	bold	sub-01_ses-07_task-ArchiSpatial_acq-pa	sub-01/ses-07/func/sub-01_ses-07_task-ArchiSpatial_acq-pa_bold.nii.gz	OpenfMRI	ds000244	https://openfmri.org/dataset/ds000244/	archi spatial
sub-01	Data Acquisition	Magnetic Resonance Imaging	2	second	UO	UO:0000010	1.5x1.5x1.5	millimeter	UO	UO:0000016	0.0268	second	UO	UO:0000010	74	degree	UO	UO:0000185	bold	sub-01_ses-07_task-ArchiStandard_acq-ap	sub-01/ses-07/func/sub-01_ses-07_task-ArchiStandard_acq-ap_bold.nii.gz	OpenfMRI	ds000244	https://openfmri.org/dataset/ds000244/	archi standard
sub-01	Data Acquisition	Magnetic Resonance Imaging	2	second	UO	UO:0000010	1.5x1.5x1.5	millimeter	UO	UO:0000016	0.0268	second	UO	UO:0000010	74	degree	UO	UO:0000185	bold	sub-01_ses-07_task-ArchiStandard_acq-pa	sub-01/ses-07/func/sub-01_ses-07_task-ArchiStandard_acq-pa_bold.nii.gz	OpenfMRI	ds000244	https://openfmri.org/dataset/ds000244/	archi standard
sub-02	Data Acquisition	Magnetic Resonance Imaging	2	second	UO	UO:0000010	1.5x1.5x1.5	millimeter	UO	UO:0000016	0.0268	second	UO	UO:0000010	74	degree	UO	UO:0000185	bold	sub-02_ses-00_task-ArchiSocial_acq-ap	sub-02/ses-00/func/sub-02_ses-00_task-ArchiSocial_acq-ap_bold.nii.gz	OpenfMRI	ds000244	https://openfmri.org/dataset/ds000244/	archi social
sub-02	Data Acquisition	Magnetic Resonance Imaging	2	second	UO	UO:0000010	1.5x1.5x1.5	millimeter	UO	UO:0000016	0.0268	second	UO	UO:0000010	74	degree	UO	UO:0000185	bold	sub-02_ses-00_task-ArchiSocial_acq-pa	sub-02/ses-00/func/sub-02_ses-00_task-ArchiSocial_acq-pa_bold.nii.gz	OpenfMRI	ds000244	https://openfmri.org/dataset/ds000244/	archi social
sub-02	Data Acquisition	Magnetic Resonance Imaging	2	second	UO	UO:0000010	1.5x1.5x1.5	millimeter	UO	UO:0000016	0.0268	second	UO	UO:0000010	74	degree	UO	UO:0000185	bold	sub-02_ses-00_task-ArchiSpatial_acq-ap	sub-02/ses-00/func/sub-02_ses-00_task-ArchiSpatial_acq-ap_bold.nii.gz	OpenfMRI	ds000244	https://openfmri.org/dataset/ds000244/	archi spatial
sub-02	Data Acquisition	Magnetic Resonance Imaging	2	second	UO	UO:0000010	1.5x1.5x1.5	millimeter	UO	UO:0000016	0.0268	second	UO	UO:0000010	74	degree	UO	UO:0000185	bold	sub-02_ses-00_task-ArchiSpatial_acq-pa	sub-02/ses-00/func/sub-02_ses-00_task-ArchiSpatial_acq-pa_bold.nii.gz	OpenfMRI	ds000244	https://openfmri.org/dataset/ds000244/	archi spatial
sub-02	Data Acquisition	Magnetic Resonance Imaging	2	second	UO	UO:0000010	1.5x1.5x1.5	millimeter	UO	UO:0000016	0.0268	second	UO	UO:0000010	74	degree	UO	UO:0000185	bold	sub-02_ses-00_task-ArchiStandard_acq-ap	sub-02/ses-00/func/sub-02_ses-00_task-ArchiStandard_acq-ap_bold.nii.gz	OpenfMRI	ds000244	https://openfmri.org/dataset/ds000244/	archi standard
sub-02	Data Acquisition	Magnetic Resonance Imaging	2	second	UO	UO:0000010	1.5x1.5x1.5	millimeter	UO	UO:0000016	0.0268	second	UO	UO:0000010	74	degree	UO	UO:0000185	bold	sub-02_ses-00_task-ArchiStandard_acq-pa	sub-02/ses-00/func/sub-02_ses-00_task-ArchiStandard_acq-pa_bold.nii.gz	OpenfMRI	ds000244	https://openfmri.org/dataset/ds000244/	archi standard
sub-02	Data Acquisition	Magnetic Resonance Imaging	2	second	UO	UO:0000010	1.5x1.5x1.5	millimeter	UO	UO:0000016	0.0268	second	UO	UO:0000010	74	degree	UO	UO:0000185	bold	sub-02_ses-01_task-ArchiEmotional_acq-ap	sub-02/ses-01/func/sub-02_ses-01_task-ArchiEmotional_acq-ap_bold.nii.gz	OpenfMRI	ds000244	https://openfmri.org/dataset/ds000244/	archi emotional
sub-02	Data Acquisition	Magnetic Resonance Imaging	2	second	UO	UO:0000010	1.5x1.5x1.5	millimeter	UO	UO:0000016	0.0268	second	UO	UO:0000010	74	degree	UO	UO:0000185	bold	sub-02_ses-01_task-ArchiEmotional_acq-pa	sub-02/ses-01/func/sub-02_ses-01_task-ArchiEmotional_acq-pa_bold.nii.gz	OpenfMRI	ds000244	https://openfmri.org/dataset/ds000244/	archi emotional
sub-02	Data Acquisition	Magnetic Resonance Imaging	2	second	UO	UO:0000010	1.5x1.5x1.5	millimeter	UO	UO:0000016	0.0268	second	UO	UO:0000010	74	degree	UO	UO:0000185	bold	sub-02_ses-01_task-ArchiSocial_acq-ap	sub-02/ses-01/func/sub-02_ses-01_task-ArchiSocial_acq-ap_bold.nii.gz	OpenfMRI	ds000244	https://openfmri.org/dataset/ds000244/	archi social
sub-02	Data Acquisition	Magnetic Resonance Imaging	2	second	UO	UO:0000010	1.5x1.5x1.5	millimeter	UO	UO:0000016	0.0268	second	UO	UO:0000010	74	degree	UO	UO:0000185	bold	sub-02_ses-01_task-ArchiSocial_acq-pa	sub-02/ses-01/func/sub-02_ses-01_task-ArchiSocial_acq-pa_bold.nii.gz	OpenfMRI	ds000244	https://openfmri.org/dataset/ds000244/	archi social
sub-02	Data Acquisition	Magnetic Resonance Imaging	2	second	UO	UO:0000010	1.5x1.5x1.5	millimeter	UO	UO:0000016	0.0268	second	UO	UO:0000010	74	degree	UO	UO:0000185	bold	sub-02_ses-01_task-ArchiSpatial_acq-ap	sub-02/ses-01/func/sub-02_ses-01_task-ArchiSpatial_acq-ap_bold.nii.gz	OpenfMRI	ds000244	https://openfmri.org/dataset/ds000244/	archi spatial
sub-02	Data Acquisition	Magnetic Resonance Imaging	2	second	UO	UO:0000010	1.5x1.5x1.5	millimeter	UO	UO:0000016	0.0268	second	UO	UO:0000010	74	degree	UO	UO:0000185	bold	sub-02_ses-01_task-ArchiSpatial_acq-pa	sub-02/ses-01/func/sub-02_ses-01_task-ArchiSpatial_acq-pa_bold.nii.gz	OpenfMRI	ds000244	https://openfmri.org/dataset/ds000244/	archi spatial
sub-02	Data Acquisition	Magnetic Resonance Imaging	2	second	UO	UO:0000010	1.5x1.5x1.5	millimeter	UO	UO:0000016	0.0268	second	UO	UO:0000010	74	degree	UO	UO:0000185	bold	sub-02_ses-01_task-ArchiStandard_acq-ap	sub-02/ses-01/func/sub-02_ses-01_task-ArchiStandard_acq-ap_bold.nii.gz	OpenfMRI	ds000244	https://openfmri.org/dataset/ds000244/	archi standard
sub-02	Data Acquisition	Magnetic Resonance Imaging	2	second	UO	UO:0000010	1.5x1.5x1.5	millimeter	UO	UO:0000016	0.0268	second	UO	UO:0000010	74	degree	UO	UO:0000185	bold	sub-02_ses-01_task-ArchiStandard_acq-pa	sub-02/ses-01/func/sub-02_ses-01_task-ArchiStandard_acq-pa_bold.nii.gz	OpenfMRI	ds000244	https://openfmri.org/dataset/ds000244/	archi standard
sub-02	Data Acquisition	Magnetic Resonance Imaging	2	second	UO	UO:0000010	1.5x1.5x1.5	millimeter	UO	UO:0000016	0.0268	second	UO	UO:0000010	74	degree	UO	UO:0000185	bold	sub-02_ses-04_task-HcpEmotion_acq-ap	sub-02/ses-04/func/sub-02_ses-04_task-HcpEmotion_acq-ap_bold.nii.gz	OpenfMRI	ds000244	https://openfmri.org/dataset/ds000244/	HCP emotion
sub-02	Data Acquisition	Magnetic Resonance Imaging	2	second	UO	UO:0000010	1.5x1.5x1.5	millimeter	UO	UO:0000016	0.0268	second	UO	UO:0000010	74	degree	UO	UO:0000185	bold	sub-02_ses-04_task-HcpEmotion_acq-pa	sub-02/ses-04/func/sub-02_ses-04_task-HcpEmotion_acq-pa_bold.nii.gz	OpenfMRI	ds000244	https://openfmri.org/dataset/ds000244/	HCP emotion
sub-02	Data Acquisition	Magnetic Resonance Imaging	2	second	UO	UO:0000010	1.5x1.5x1.5	millimeter	UO	UO:0000016	0.0268	second	UO	UO:0000010	74	degree	UO	UO:0000185	bold	sub-02_ses-04_task-HcpGambling_acq-ap	sub-02/ses-04/func/sub-02_ses-04_task-HcpGambling_acq-ap_bold.nii.gz	OpenfMRI	ds000244	https://openfmri.org/dataset/ds000244/	HCP gambling
sub-02	Data Acquisition	Magnetic Resonance Imaging	2	second	UO	UO:0000010	1.5x1.5x1.5	millimeter	UO	UO:0000016	0.0268	second	UO	UO:0000010	74	degree	UO	UO:0000185	bold	sub-02_ses-04_task-HcpGambling_acq-pa	sub-02/ses-04/func/sub-02_ses-04_task-HcpGambling_acq-pa_bold.nii.gz	OpenfMRI	ds000244	https://openfmri.org/dataset/ds000244/	HCP gambling
sub-02	Data Acquisition	Magnetic Resonance Imaging	2	second	UO	UO:0000010	1.5x1.5x1.5	millimeter	UO	UO:0000016	0.0268	second	UO	UO:0000010	74	degree	UO	UO:0000185	bold	sub-02_ses-04_task-HcpLanguage_acq-ap	sub-02/ses-04/func/sub-02_ses-04_task-HcpLanguage_acq-ap_bold.nii.gz	OpenfMRI	ds000244	https://openfmri.org/dataset/ds000244/	HCP langage
sub-02	Data Acquisition	Magnetic Resonance Imaging	2	second	UO	UO:0000010	1.5x1.5x1.5	millimeter	UO	UO:0000016	0.0268	second	UO	UO:0000010	74	degree	UO	UO:0000185	bold	sub-02_ses-04_task-HcpLanguage_acq-pa	sub-02/ses-04/func/sub-02_ses-04_task-HcpLanguage_acq-pa_bold.nii.gz	OpenfMRI	ds000244	https://openfmri.org/dataset/ds000244/	HCP langage
sub-02	Data Acquisition	Magnetic Resonance Imaging	2	second	UO	UO:0000010	1.5x1.5x1.5	millimeter	UO	UO:0000016	0.0268	second	UO	UO:0000010	74	degree	UO	UO:0000185	bold	sub-02_ses-04_task-HcpMotor_acq-ap	sub-02/ses-04/func/sub-02_ses-04_task-HcpMotor_acq-ap_bold.nii.gz	OpenfMRI	ds000244	https://openfmri.org/dataset/ds000244/	HCP motor
sub-02	Data Acquisition	Magnetic Resonance Imaging	2	second	UO	UO:0000010	1.5x1.5x1.5	millimeter	UO	UO:0000016	0.0268	second	UO	UO:0000010	74	degree	UO	UO:0000185	bold	sub-02_ses-04_task-HcpMotor_acq-pa	sub-02/ses-04/func/sub-02_ses-04_task-HcpMotor_acq-pa_bold.nii.gz	OpenfMRI	ds000244	https://openfmri.org/dataset/ds000244/	HCP motor
sub-02	Data Acquisition	Magnetic Resonance Imaging	2	second	UO	UO:0000010	1.5x1.5x1.5	millimeter	UO	UO:0000016	0.0268	second	UO	UO:0000010	74	degree	UO	UO:0000185	bold	sub-02_ses-05_task-HcpRelational_acq-ap	sub-02/ses-05/func/sub-02_ses-05_task-HcpRelational_acq-ap_bold.nii.gz	OpenfMRI	ds000244	https://openfmri.org/dataset/ds000244/	HCP relational
sub-02	Data Acquisition	Magnetic Resonance Imaging	2	second	UO	UO:0000010	1.5x1.5x1.5	millimeter	UO	UO:0000016	0.0268	second	UO	UO:0000010	74	degree	UO	UO:0000185	bold	sub-02_ses-05_task-HcpRelational_acq-pa	sub-02/ses-05/func/sub-02_ses-05_task-HcpRelational_acq-pa_bold.nii.gz	OpenfMRI	ds000244	https://openfmri.org/dataset/ds000244/	HCP relational
sub-02	Data Acquisition	Magnetic Resonance Imaging	2	second	UO	UO:0000010	1.5x1.5x1.5	millimeter	UO	UO:0000016	0.0268	second	UO	UO:0000010	74	degree	UO	UO:0000185	bold	sub-02_ses-05_task-HcpSocial_acq-ap	sub-02/ses-05/func/sub-02_ses-05_task-HcpSocial_acq-ap_bold.nii.gz	OpenfMRI	ds000244	https://openfmri.org/dataset/ds000244/	HCP social
sub-02	Data Acquisition	Magnetic Resonance Imaging	2	second	UO	UO:0000010	1.5x1.5x1.5	millimeter	UO	UO:0000016	0.0268	second	UO	UO:0000010	74	degree	UO	UO:0000185	bold	sub-02_ses-05_task-HcpSocial_acq-pa	sub-02/ses-05/func/sub-02_ses-05_task-HcpSocial_acq-pa_bold.nii.gz	OpenfMRI	ds000244	https://openfmri.org/dataset/ds000244/	HCP social
sub-02	Data Acquisition	Magnetic Resonance Imaging	2	second	UO	UO:0000010	1.5x1.5x1.5	millimeter	UO	UO:0000016	0.0268	second	UO	UO:0000010	74	degree	UO	UO:0000185	bold	sub-02_ses-05_task-HcpWm_acq-ap	sub-02/ses-05/func/sub-02_ses-05_task-HcpWm_acq-ap_bold.nii.gz	OpenfMRI	ds000244	https://openfmri.org/dataset/ds000244/	HCP WM
sub-02	Data Acquisition	Magnetic Resonance Imaging	2	second	UO	UO:0000010	1.5x1.5x1.5	millimeter	UO	UO:0000016	0.0268	second	UO	UO:0000010	74	degree	UO	UO:0000185	bold	sub-02_ses-05_task-HcpWm_acq-pa	sub-02/ses-05/func/sub-02_ses-05_task-HcpWm_acq-pa_bold.nii.gz	OpenfMRI	ds000244	https://openfmri.org/dataset/ds000244/	HCP WM
sub-02	Data Acquisition	Magnetic Resonance Imaging	2	second	UO	UO:0000010	1.5x1.5x1.5	millimeter	UO	UO:0000016	0.0268	second	UO	UO:0000010	74	degree	UO	UO:0000185	bold	sub-02_ses-06_task-RSVPLanguage00_acq-pa	sub-02/ses-06/func/sub-02_ses-06_task-RSVPLanguage00_acq-pa_bold.nii.gz	OpenfMRI	ds000244	https://openfmri.org/dataset/ds000244/	RSVP language
sub-02	Data Acquisition	Magnetic Resonance Imaging	2	second	UO	UO:0000010	1.5x1.5x1.5	millimeter	UO	UO:0000016	0.0268	second	UO	UO:0000010	74	degree	UO	UO:0000185	bold	sub-02_ses-06_task-RSVPLanguage01_acq-pa	sub-02/ses-06/func/sub-02_ses-06_task-RSVPLanguage01_acq-pa_bold.nii.gz	OpenfMRI	ds000244	https://openfmri.org/dataset/ds000244/	RSVP language
sub-02	Data Acquisition	Magnetic Resonance Imaging	2	second	UO	UO:0000010	1.5x1.5x1.5	millimeter	UO	UO:0000016	0.0268	second	UO	UO:0000010	74	degree	UO	UO:0000185	bold	sub-02_ses-06_task-RSVPLanguage02_acq-pa	sub-02/ses-06/func/sub-02_ses-06_task-RSVPLanguage02_acq-pa_bold.nii.gz	OpenfMRI	ds000244	https://openfmri.org/dataset/ds000244/	RSVP language
sub-02	Data Acquisition	Magnetic Resonance Imaging	2	second	UO	UO:0000010	1.5x1.5x1.5	millimeter	UO	UO:0000016	0.0268	second	UO	UO:0000010	74	degree	UO	UO:0000185	bold	sub-02_ses-06_task-RSVPLanguage03_acq-ap	sub-02/ses-06/func/sub-02_ses-06_task-RSVPLanguage03_acq-ap_bold.nii.gz	OpenfMRI	ds000244	https://openfmri.org/dataset/ds000244/	RSVP language
sub-02	Data Acquisition	Magnetic Resonance Imaging	2	second	UO	UO:0000010	1.5x1.5x1.5	millimeter	UO	UO:0000016	0.0268	second	UO	UO:0000010	74	degree	UO	UO:0000185	bold	sub-02_ses-06_task-RSVPLanguage04_acq-ap	sub-02/ses-06/func/sub-02_ses-06_task-RSVPLanguage04_acq-ap_bold.nii.gz	OpenfMRI	ds000244	https://openfmri.org/dataset/ds000244/	RSVP language
sub-02	Data Acquisition	Magnetic Resonance Imaging	2	second	UO	UO:0000010	1.5x1.5x1.5	millimeter	UO	UO:0000016	0.0268	second	UO	UO:0000010	74	degree	UO	UO:0000185	bold	sub-02_ses-06_task-RSVPLanguage05_acq-ap	sub-02/ses-06/func/sub-02_ses-06_task-RSVPLanguage05_acq-ap_bold.nii.gz	OpenfMRI	ds000244	https://openfmri.org/dataset/ds000244/	RSVP language
sub-04	Data Acquisition	Magnetic Resonance Imaging	2	second	UO	UO:0000010	1.5x1.5x1.5	millimeter	UO	UO:0000016	0.0268	second	UO	UO:0000010	74	degree	UO	UO:0000185	bold	sub-04_ses-00_task-ArchiSpatial_acq-ap	sub-04/ses-00/func/sub-04_ses-00_task-ArchiSpatial_acq-ap_bold.nii.gz	OpenfMRI	ds000244	https://openfmri.org/dataset/ds000244/	archi spatial
sub-04	Data Acquisition	Magnetic Resonance Imaging	2	second	UO	UO:0000010	1.5x1.5x1.5	millimeter	UO	UO:0000016	0.0268	second	UO	UO:0000010	74	degree	UO	UO:0000185	bold	sub-04_ses-00_task-ArchiSpatial_acq-pa	sub-04/ses-00/func/sub-04_ses-00_task-ArchiSpatial_acq-pa_bold.nii.gz	OpenfMRI	ds000244	https://openfmri.org/dataset/ds000244/	archi spatial
sub-04	Data Acquisition	Magnetic Resonance Imaging	2	second	UO	UO:0000010	1.5x1.5x1.5	millimeter	UO	UO:0000016	0.0268	second	UO	UO:0000010	74	degree	UO	UO:0000185	bold	sub-04_ses-00_task-ArchiStandard_acq-ap	sub-04/ses-00/func/sub-04_ses-00_task-ArchiStandard_acq-ap_bold.nii.gz	OpenfMRI	ds000244	https://openfmri.org/dataset/ds000244/	archi standard
sub-04	Data Acquisition	Magnetic Resonance Imaging	2	second	UO	UO:0000010	1.5x1.5x1.5	millimeter	UO	UO:0000016	0.0268	second	UO	UO:0000010	74	degree	UO	UO:0000185	bold	sub-04_ses-00_task-ArchiStandard_acq-pa	sub-04/ses-00/func/sub-04_ses-00_task-ArchiStandard_acq-pa_bold.nii.gz	OpenfMRI	ds000244	https://openfmri.org/dataset/ds000244/	archi standard
sub-04	Data Acquisition	Magnetic Resonance Imaging	2	second	UO	UO:0000010	1.5x1.5x1.5	millimeter	UO	UO:0000016	0.0268	second	UO	UO:0000010	74	degree	UO	UO:0000185	bold	sub-04_ses-01_task-HcpEmotion_acq-ap	sub-04/ses-01/func/sub-04_ses-01_task-HcpEmotion_acq-ap_bold.nii.gz	OpenfMRI	ds000244	https://openfmri.org/dataset/ds000244/	HCP emotion
sub-04	Data Acquisition	Magnetic Resonance Imaging	2	second	UO	UO:0000010	1.5x1.5x1.5	millimeter	UO	UO:0000016	0.0268	second	UO	UO:0000010	74	degree	UO	UO:0000185	bold	sub-04_ses-01_task-HcpEmotion_acq-pa	sub-04/ses-01/func/sub-04_ses-01_task-HcpEmotion_acq-pa_bold.nii.gz	OpenfMRI	ds000244	https://openfmri.org/dataset/ds000244/	HCP emotion
sub-04	Data Acquisition	Magnetic Resonance Imaging	2	second	UO	UO:0000010	1.5x1.5x1.5	millimeter	UO	UO:0000016	0.0268	second	UO	UO:0000010	74	degree	UO	UO:0000185	bold	sub-04_ses-01_task-HcpGambling_acq-ap	sub-04/ses-01/func/sub-04_ses-01_task-HcpGambling_acq-ap_bold.nii.gz	OpenfMRI	ds000244	https://openfmri.org/dataset/ds000244/	HCP gambling
sub-04	Data Acquisition	Magnetic Resonance Imaging	2	second	UO	UO:0000010	1.5x1.5x1.5	millimeter	UO	UO:0000016	0.0268	second	UO	UO:0000010	74	degree	UO	UO:0000185	bold	sub-04_ses-01_task-HcpGambling_acq-pa	sub-04/ses-01/func/sub-04_ses-01_task-HcpGambling_acq-pa_bold.nii.gz	OpenfMRI	ds000244	https://openfmri.org/dataset/ds000244/	HCP gambling
sub-04	Data Acquisition	Magnetic Resonance Imaging	2	second	UO	UO:0000010	1.5x1.5x1.5	millimeter	UO	UO:0000016	0.0268	second	UO	UO:0000010	74	degree	UO	UO:0000185	bold	sub-04_ses-01_task-HcpLanguage_acq-ap	sub-04/ses-01/func/sub-04_ses-01_task-HcpLanguage_acq-ap_bold.nii.gz	OpenfMRI	ds000244	https://openfmri.org/dataset/ds000244/	HCP langage
sub-04	Data Acquisition	Magnetic Resonance Imaging	2	second	UO	UO:0000010	1.5x1.5x1.5	millimeter	UO	UO:0000016	0.0268	second	UO	UO:0000010	74	degree	UO	UO:0000185	bold	sub-04_ses-01_task-HcpLanguage_acq-pa	sub-04/ses-01/func/sub-04_ses-01_task-HcpLanguage_acq-pa_bold.nii.gz	OpenfMRI	ds000244	https://openfmri.org/dataset/ds000244/	HCP langage
sub-04	Data Acquisition	Magnetic Resonance Imaging	2	second	UO	UO:0000010	1.5x1.5x1.5	millimeter	UO	UO:0000016	0.0268	second	UO	UO:0000010	74	degree	UO	UO:0000185	bold	sub-04_ses-01_task-HcpMotor_acq-ap	sub-04/ses-01/func/sub-04_ses-01_task-HcpMotor_acq-ap_bold.nii.gz	OpenfMRI	ds000244	https://openfmri.org/dataset/ds000244/	HCP motor
sub-04	Data Acquisition	Magnetic Resonance Imaging	2	second	UO	UO:0000010	1.5x1.5x1.5	millimeter	UO	UO:0000016	0.0268	second	UO	UO:0000010	74	degree	UO	UO:0000185	bold	sub-04_ses-01_task-HcpMotor_acq-pa	sub-04/ses-01/func/sub-04_ses-01_task-HcpMotor_acq-pa_bold.nii.gz	OpenfMRI	ds000244	https://openfmri.org/dataset/ds000244/	HCP motor
sub-04	Data Acquisition	Magnetic Resonance Imaging	2	second	UO	UO:0000010	1.5x1.5x1.5	millimeter	UO	UO:0000016	0.0268	second	UO	UO:0000010	74	degree	UO	UO:0000185	bold	sub-04_ses-02_task-HcpRelational_acq-ap	sub-04/ses-02/func/sub-04_ses-02_task-HcpRelational_acq-ap_bold.nii.gz	OpenfMRI	ds000244	https://openfmri.org/dataset/ds000244/	HCP relational
sub-04	Data Acquisition	Magnetic Resonance Imaging	2	second	UO	UO:0000010	1.5x1.5x1.5	millimeter	UO	UO:0000016	0.0268	second	UO	UO:0000010	74	degree	UO	UO:0000185	bold	sub-04_ses-02_task-HcpRelational_acq-pa	sub-04/ses-02/func/sub-04_ses-02_task-HcpRelational_acq-pa_bold.nii.gz	OpenfMRI	ds000244	https://openfmri.org/dataset/ds000244/	HCP relational
sub-04	Data Acquisition	Magnetic Resonance Imaging	2	second	UO	UO:0000010	1.5x1.5x1.5	millimeter	UO	UO:0000016	0.0268	second	UO	UO:0000010	74	degree	UO	UO:0000185	bold	sub-04_ses-02_task-HcpSocial_acq-ap	sub-04/ses-02/func/sub-04_ses-02_task-HcpSocial_acq-ap_bold.nii.gz	OpenfMRI	ds000244	https://openfmri.org/dataset/ds000244/	HCP social
sub-04	Data Acquisition	Magnetic Resonance Imaging	2	second	UO	UO:0000010	1.5x1.5x1.5	millimeter	UO	UO:0000016	0.0268	second	UO	UO:0000010	74	degree	UO	UO:0000185	bold	sub-04_ses-02_task-HcpSocial_acq-pa	sub-04/ses-02/func/sub-04_ses-02_task-HcpSocial_acq-pa_bold.nii.gz	OpenfMRI	ds000244	https://openfmri.org/dataset/ds000244/	HCP social
sub-04	Data Acquisition	Magnetic Resonance Imaging	2	second	UO	UO:0000010	1.5x1.5x1.5	millimeter	UO	UO:0000016	0.0268	second	UO	UO:0000010	74	degree	UO	UO:0000185	bold	sub-04_ses-02_task-HcpWm_acq-ap	sub-04/ses-02/func/sub-04_ses-02_task-HcpWm_acq-ap_bold.nii.gz	OpenfMRI	ds000244	https://openfmri.org/dataset/ds000244/	HCP WM
sub-04	Data Acquisition	Magnetic Resonance Imaging	2	second	UO	UO:0000010	1.5x1.5x1.5	millimeter	UO	UO:0000016	0.0268	second	UO	UO:0000010	74	degree	UO	UO:0000185	bold	sub-04_ses-02_task-HcpWm_acq-pa	sub-04/ses-02/func/sub-04_ses-02_task-HcpWm_acq-pa_bold.nii.gz	OpenfMRI	ds000244	https://openfmri.org/dataset/ds000244/	HCP WM
sub-04	Data Acquisition	Magnetic Resonance Imaging	2	second	UO	UO:0000010	1.5x1.5x1.5	millimeter	UO	UO:0000016	0.0268	second	UO	UO:0000010	74	degree	UO	UO:0000185	bold	sub-04_ses-03_task-RSVPLanguage00_acq-pa	sub-04/ses-03/func/sub-04_ses-03_task-RSVPLanguage00_acq-pa_bold.nii.gz	OpenfMRI	ds000244	https://openfmri.org/dataset/ds000244/	RSVP language
sub-04	Data Acquisition	Magnetic Resonance Imaging	2	second	UO	UO:0000010	1.5x1.5x1.5	millimeter	UO	UO:0000016	0.0268	second	UO	UO:0000010	74	degree	UO	UO:0000185	bold	sub-04_ses-03_task-RSVPLanguage01_acq-pa	sub-04/ses-03/func/sub-04_ses-03_task-RSVPLanguage01_acq-pa_bold.nii.gz	OpenfMRI	ds000244	https://openfmri.org/dataset/ds000244/	RSVP language
sub-04	Data Acquisition	Magnetic Resonance Imaging	2	second	UO	UO:0000010	1.5x1.5x1.5	millimeter	UO	UO:0000016	0.0268	second	UO	UO:0000010	74	degree	UO	UO:0000185	bold	sub-04_ses-03_task-RSVPLanguage02_acq-pa	sub-04/ses-03/func/sub-04_ses-03_task-RSVPLanguage02_acq-pa_bold.nii.gz	OpenfMRI	ds000244	https://openfmri.org/dataset/ds000244/	RSVP language
sub-04	Data Acquisition	Magnetic Resonance Imaging	2	second	UO	UO:0000010	1.5x1.5x1.5	millimeter	UO	UO:0000016	0.0268	second	UO	UO:0000010	74	degree	UO	UO:0000185	bold	sub-04_ses-03_task-RSVPLanguage03_acq-ap	sub-04/ses-03/func/sub-04_ses-03_task-RSVPLanguage03_acq-ap_bold.nii.gz	OpenfMRI	ds000244	https://openfmri.org/dataset/ds000244/	RSVP language
sub-04	Data Acquisition	Magnetic Resonance Imaging	2	second	UO	UO:0000010	1.5x1.5x1.5	millimeter	UO	UO:0000016	0.0268	second	UO	UO:0000010	74	degree	UO	UO:0000185	bold	sub-04_ses-03_task-RSVPLanguage04_acq-ap	sub-04/ses-03/func/sub-04_ses-03_task-RSVPLanguage04_acq-ap_bold.nii.gz	OpenfMRI	ds000244	https://openfmri.org/dataset/ds000244/	RSVP language
sub-04	Data Acquisition	Magnetic Resonance Imaging	2	second	UO	UO:0000010	1.5x1.5x1.5	millimeter	UO	UO:0000016	0.0268	second	UO	UO:0000010	74	degree	UO	UO:0000185	bold	sub-04_ses-03_task-RSVPLanguage05_acq-ap	sub-04/ses-03/func/sub-04_ses-03_task-RSVPLanguage05_acq-ap_bold.nii.gz	OpenfMRI	ds000244	https://openfmri.org/dataset/ds000244/	RSVP language
sub-04	Data Acquisition	Magnetic Resonance Imaging	2	second	UO	UO:0000010	1.5x1.5x1.5	millimeter	UO	UO:0000016	0.0268	second	UO	UO:0000010	74	degree	UO	UO:0000185	bold	sub-04_ses-04_task-ArchiEmotional_acq-ap	sub-04/ses-04/func/sub-04_ses-04_task-ArchiEmotional_acq-ap_bold.nii.gz	OpenfMRI	ds000244	https://openfmri.org/dataset/ds000244/	archi emotional
sub-04	Data Acquisition	Magnetic Resonance Imaging	2	second	UO	UO:0000010	1.5x1.5x1.5	millimeter	UO	UO:0000016	0.0268	second	UO	UO:0000010	74	degree	UO	UO:0000185	bold	sub-04_ses-04_task-ArchiEmotional_acq-pa	sub-04/ses-04/func/sub-04_ses-04_task-ArchiEmotional_acq-pa_bold.nii.gz	OpenfMRI	ds000244	https://openfmri.org/dataset/ds000244/	archi emotional
sub-04	Data Acquisition	Magnetic Resonance Imaging	2	second	UO	UO:0000010	1.5x1.5x1.5	millimeter	UO	UO:0000016	0.0268	second	UO	UO:0000010	74	degree	UO	UO:0000185	bold	sub-04_ses-04_task-ArchiSocial_acq-ap	sub-04/ses-04/func/sub-04_ses-04_task-ArchiSocial_acq-ap_bold.nii.gz	OpenfMRI	ds000244	https://openfmri.org/dataset/ds000244/	archi social
sub-04	Data Acquisition	Magnetic Resonance Imaging	2	second	UO	UO:0000010	1.5x1.5x1.5	millimeter	UO	UO:0000016	0.0268	second	UO	UO:0000010	74	degree	UO	UO:0000185	bold	sub-04_ses-04_task-ArchiSocial_acq-pa	sub-04/ses-04/func/sub-04_ses-04_task-ArchiSocial_acq-pa_bold.nii.gz	OpenfMRI	ds000244	https://openfmri.org/dataset/ds000244/	archi social
sub-04	Data Acquisition	Magnetic Resonance Imaging	2	second	UO	UO:0000010	1.5x1.5x1.5	millimeter	UO	UO:0000016	0.0268	second	UO	UO:0000010	74	degree	UO	UO:0000185	bold	sub-04_ses-04_task-ArchiSpatial_acq-ap	sub-04/ses-04/func/sub-04_ses-04_task-ArchiSpatial_acq-ap_bold.nii.gz	OpenfMRI	ds000244	https://openfmri.org/dataset/ds000244/	archi spatial
sub-04	Data Acquisition	Magnetic Resonance Imaging	2	second	UO	UO:0000010	1.5x1.5x1.5	millimeter	UO	UO:0000016	0.0268	second	UO	UO:0000010	74	degree	UO	UO:0000185	bold	sub-04_ses-04_task-ArchiSpatial_acq-pa	sub-04/ses-04/func/sub-04_ses-04_task-ArchiSpatial_acq-pa_bold.nii.gz	OpenfMRI	ds000244	https://openfmri.org/dataset/ds000244/	archi spatial
sub-04	Data Acquisition	Magnetic Resonance Imaging	2	second	UO	UO:0000010	1.5x1.5x1.5	millimeter	UO	UO:0000016	0.0268	second	UO	UO:0000010	74	degree	UO	UO:0000185	bold	sub-04_ses-04_task-ArchiStandard_acq-ap	sub-04/ses-04/func/sub-04_ses-04_task-ArchiStandard_acq-ap_bold.nii.gz	OpenfMRI	ds000244	https://openfmri.org/dataset/ds000244/	archi standard
sub-04	Data Acquisition	Magnetic Resonance Imaging	2	second	UO	UO:0000010	1.5x1.5x1.5	millimeter	UO	UO:0000016	0.0268	second	UO	UO:0000010	74	degree	UO	UO:0000185	bold	sub-04_ses-04_task-ArchiStandard_acq-pa	sub-04/ses-04/func/sub-04_ses-04_task-ArchiStandard_acq-pa_bold.nii.gz	OpenfMRI	ds000244	https://openfmri.org/dataset/ds000244/	archi standard
sub-05	Data Acquisition	Magnetic Resonance Imaging	2	second	UO	UO:0000010	1.5x1.5x1.5	millimeter	UO	UO:0000016	0.0268	second	UO	UO:0000010	74	degree	UO	UO:0000185	bold	sub-05_ses-00_task-ArchiSpatial_acq-ap	sub-05/ses-00/func/sub-05_ses-00_task-ArchiSpatial_acq-ap_bold.nii.gz	OpenfMRI	ds000244	https://openfmri.org/dataset/ds000244/	archi spatial
sub-05	Data Acquisition	Magnetic Resonance Imaging	2	second	UO	UO:0000010	1.5x1.5x1.5	millimeter	UO	UO:0000016	0.0268	second	UO	UO:0000010	74	degree	UO	UO:0000185	bold	sub-05_ses-00_task-ArchiSpatial_acq-pa	sub-05/ses-00/func/sub-05_ses-00_task-ArchiSpatial_acq-pa_bold.nii.gz	OpenfMRI	ds000244	https://openfmri.org/dataset/ds000244/	archi spatial
sub-05	Data Acquisition	Magnetic Resonance Imaging	2	second	UO	UO:0000010	1.5x1.5x1.5	millimeter	UO	UO:0000016	0.0268	second	UO	UO:0000010	74	degree	UO	UO:0000185	bold	sub-05_ses-00_task-ArchiStandard_acq-ap	sub-05/ses-00/func/sub-05_ses-00_task-ArchiStandard_acq-ap_bold.nii.gz	OpenfMRI	ds000244	https://openfmri.org/dataset/ds000244/	archi standard
sub-05	Data Acquisition	Magnetic Resonance Imaging	2	second	UO	UO:0000010	1.5x1.5x1.5	millimeter	UO	UO:0000016	0.0268	second	UO	UO:0000010	74	degree	UO	UO:0000185	bold	sub-05_ses-00_task-ArchiStandard_acq-pa	sub-05/ses-00/func/sub-05_ses-00_task-ArchiStandard_acq-pa_bold.nii.gz	OpenfMRI	ds000244	https://openfmri.org/dataset/ds000244/	archi standard
sub-05	Data Acquisition	Magnetic Resonance Imaging	2	second	UO	UO:0000010	1.5x1.5x1.5	millimeter	UO	UO:0000016	0.0268	second	UO	UO:0000010	74	degree	UO	UO:0000185	bold	sub-05_ses-01_task-HcpEmotion_acq-ap	sub-05/ses-01/func/sub-05_ses-01_task-HcpEmotion_acq-ap_bold.nii.gz	OpenfMRI	ds000244	https://openfmri.org/dataset/ds000244/	HCP emotion
sub-05	Data Acquisition	Magnetic Resonance Imaging	2	second	UO	UO:0000010	1.5x1.5x1.5	millimeter	UO	UO:0000016	0.0268	second	UO	UO:0000010	74	degree	UO	UO:0000185	bold	sub-05_ses-01_task-HcpEmotion_acq-pa	sub-05/ses-01/func/sub-05_ses-01_task-HcpEmotion_acq-pa_bold.nii.gz	OpenfMRI	ds000244	https://openfmri.org/dataset/ds000244/	HCP emotion
sub-05	Data Acquisition	Magnetic Resonance Imaging	2	second	UO	UO:0000010	1.5x1.5x1.5	millimeter	UO	UO:0000016	0.0268	second	UO	UO:0000010	74	degree	UO	UO:0000185	bold	sub-05_ses-01_task-HcpGambling_acq-ap	sub-05/ses-01/func/sub-05_ses-01_task-HcpGambling_acq-ap_bold.nii.gz	OpenfMRI	ds000244	https://openfmri.org/dataset/ds000244/	HCP gambling
sub-05	Data Acquisition	Magnetic Resonance Imaging	2	second	UO	UO:0000010	1.5x1.5x1.5	millimeter	UO	UO:0000016	0.0268	second	UO	UO:0000010	74	degree	UO	UO:0000185	bold	sub-05_ses-01_task-HcpGambling_acq-pa	sub-05/ses-01/func/sub-05_ses-01_task-HcpGambling_acq-pa_bold.nii.gz	OpenfMRI	ds000244	https://openfmri.org/dataset/ds000244/	HCP gambling
sub-05	Data Acquisition	Magnetic Resonance Imaging	2	second	UO	UO:0000010	1.5x1.5x1.5	millimeter	UO	UO:0000016	0.0268	second	UO	UO:0000010	74	degree	UO	UO:0000185	bold	sub-05_ses-01_task-HcpLanguage_acq-ap	sub-05/ses-01/func/sub-05_ses-01_task-HcpLanguage_acq-ap_bold.nii.gz	OpenfMRI	ds000244	https://openfmri.org/dataset/ds000244/	HCP langage
sub-05	Data Acquisition	Magnetic Resonance Imaging	2	second	UO	UO:0000010	1.5x1.5x1.5	millimeter	UO	UO:0000016	0.0268	second	UO	UO:0000010	74	degree	UO	UO:0000185	bold	sub-05_ses-01_task-HcpLanguage_acq-pa	sub-05/ses-01/func/sub-05_ses-01_task-HcpLanguage_acq-pa_bold.nii.gz	OpenfMRI	ds000244	https://openfmri.org/dataset/ds000244/	HCP langage
sub-05	Data Acquisition	Magnetic Resonance Imaging	2	second	UO	UO:0000010	1.5x1.5x1.5	millimeter	UO	UO:0000016	0.0268	second	UO	UO:0000010	74	degree	UO	UO:0000185	bold	sub-05_ses-01_task-HcpMotor_acq-ap	sub-05/ses-01/func/sub-05_ses-01_task-HcpMotor_acq-ap_bold.nii.gz	OpenfMRI	ds000244	https://openfmri.org/dataset/ds000244/	HCP motor
sub-05	Data Acquisition	Magnetic Resonance Imaging	2	second	UO	UO:0000010	1.5x1.5x1.5	millimeter	UO	UO:0000016	0.0268	second	UO	UO:0000010	74	degree	UO	UO:0000185	bold	sub-05_ses-01_task-HcpMotor_acq-pa	sub-05/ses-01/func/sub-05_ses-01_task-HcpMotor_acq-pa_bold.nii.gz	OpenfMRI	ds000244	https://openfmri.org/dataset/ds000244/	HCP motor
sub-05	Data Acquisition	Magnetic Resonance Imaging	2	second	UO	UO:0000010	1.5x1.5x1.5	millimeter	UO	UO:0000016	0.0268	second	UO	UO:0000010	74	degree	UO	UO:0000185	bold	sub-05_ses-02_task-HcpRelational_acq-ap	sub-05/ses-02/func/sub-05_ses-02_task-HcpRelational_acq-ap_bold.nii.gz	OpenfMRI	ds000244	https://openfmri.org/dataset/ds000244/	HCP relational
sub-05	Data Acquisition	Magnetic Resonance Imaging	2	second	UO	UO:0000010	1.5x1.5x1.5	millimeter	UO	UO:0000016	0.0268	second	UO	UO:0000010	74	degree	UO	UO:0000185	bold	sub-05_ses-02_task-HcpRelational_acq-pa	sub-05/ses-02/func/sub-05_ses-02_task-HcpRelational_acq-pa_bold.nii.gz	OpenfMRI	ds000244	https://openfmri.org/dataset/ds000244/	HCP relational
sub-05	Data Acquisition	Magnetic Resonance Imaging	2	second	UO	UO:0000010	1.5x1.5x1.5	millimeter	UO	UO:0000016	0.0268	second	UO	UO:0000010	74	degree	UO	UO:0000185	bold	sub-05_ses-02_task-HcpSocial_acq-ap	sub-05/ses-02/func/sub-05_ses-02_task-HcpSocial_acq-ap_bold.nii.gz	OpenfMRI	ds000244	https://openfmri.org/dataset/ds000244/	HCP social
sub-05	Data Acquisition	Magnetic Resonance Imaging	2	second	UO	UO:0000010	1.5x1.5x1.5	millimeter	UO	UO:0000016	0.0268	second	UO	UO:0000010	74	degree	UO	UO:0000185	bold	sub-05_ses-02_task-HcpSocial_acq-pa	sub-05/ses-02/func/sub-05_ses-02_task-HcpSocial_acq-pa_bold.nii.gz	OpenfMRI	ds000244	https://openfmri.org/dataset/ds000244/	HCP social
sub-05	Data Acquisition	Magnetic Resonance Imaging	2	second	UO	UO:0000010	1.5x1.5x1.5	millimeter	UO	UO:0000016	0.0268	second	UO	UO:0000010	74	degree	UO	UO:0000185	bold	sub-05_ses-02_task-HcpWm_acq-ap	sub-05/ses-02/func/sub-05_ses-02_task-HcpWm_acq-ap_bold.nii.gz	OpenfMRI	ds000244	https://openfmri.org/dataset/ds000244/	HCP WM
sub-05	Data Acquisition	Magnetic Resonance Imaging	2	second	UO	UO:0000010	1.5x1.5x1.5	millimeter	UO	UO:0000016	0.0268	second	UO	UO:0000010	74	degree	UO	UO:0000185	bold	sub-05_ses-02_task-HcpWm_acq-pa	sub-05/ses-02/func/sub-05_ses-02_task-HcpWm_acq-pa_bold.nii.gz	OpenfMRI	ds000244	https://openfmri.org/dataset/ds000244/	HCP WM
sub-05	Data Acquisition	Magnetic Resonance Imaging	2	second	UO	UO:0000010	1.5x1.5x1.5	millimeter	UO	UO:0000016	0.0268	second	UO	UO:0000010	74	degree	UO	UO:0000185	bold	sub-05_ses-03_task-RSVPLanguage00_acq-pa	sub-05/ses-03/func/sub-05_ses-03_task-RSVPLanguage00_acq-pa_bold.nii.gz	OpenfMRI	ds000244	https://openfmri.org/dataset/ds000244/	RSVP language
sub-05	Data Acquisition	Magnetic Resonance Imaging	2	second	UO	UO:0000010	1.5x1.5x1.5	millimeter	UO	UO:0000016	0.0268	second	UO	UO:0000010	74	degree	UO	UO:0000185	bold	sub-05_ses-03_task-RSVPLanguage01_acq-pa	sub-05/ses-03/func/sub-05_ses-03_task-RSVPLanguage01_acq-pa_bold.nii.gz	OpenfMRI	ds000244	https://openfmri.org/dataset/ds000244/	RSVP language
sub-05	Data Acquisition	Magnetic Resonance Imaging	2	second	UO	UO:0000010	1.5x1.5x1.5	millimeter	UO	UO:0000016	0.0268	second	UO	UO:0000010	74	degree	UO	UO:0000185	bold	sub-05_ses-03_task-RSVPLanguage02_acq-pa	sub-05/ses-03/func/sub-05_ses-03_task-RSVPLanguage02_acq-pa_bold.nii.gz	OpenfMRI	ds000244	https://openfmri.org/dataset/ds000244/	RSVP language
sub-05	Data Acquisition	Magnetic Resonance Imaging	2	second	UO	UO:0000010	1.5x1.5x1.5	millimeter	UO	UO:0000016	0.0268	second	UO	UO:0000010	74	degree	UO	UO:0000185	bold	sub-05_ses-03_task-RSVPLanguage03_acq-ap	sub-05/ses-03/func/sub-05_ses-03_task-RSVPLanguage03_acq-ap_bold.nii.gz	OpenfMRI	ds000244	https://openfmri.org/dataset/ds000244/	RSVP language
sub-05	Data Acquisition	Magnetic Resonance Imaging	2	second	UO	UO:0000010	1.5x1.5x1.5	millimeter	UO	UO:0000016	0.0268	second	UO	UO:0000010	74	degree	UO	UO:0000185	bold	sub-05_ses-03_task-RSVPLanguage04_acq-ap	sub-05/ses-03/func/sub-05_ses-03_task-RSVPLanguage04_acq-ap_bold.nii.gz	OpenfMRI	ds000244	https://openfmri.org/dataset/ds000244/	RSVP language
sub-05	Data Acquisition	Magnetic Resonance Imaging	2	second	UO	UO:0000010	1.5x1.5x1.5	millimeter	UO	UO:0000016	0.0268	second	UO	UO:0000010	74	degree	UO	UO:0000185	bold	sub-05_ses-03_task-RSVPLanguage05_acq-ap	sub-05/ses-03/func/sub-05_ses-03_task-RSVPLanguage05_acq-ap_bold.nii.gz	OpenfMRI	ds000244	https://openfmri.org/dataset/ds000244/	RSVP language
sub-05	Data Acquisition	Magnetic Resonance Imaging	2	second	UO	UO:0000010	1.5x1.5x1.5	millimeter	UO	UO:0000016	0.0268	second	UO	UO:0000010	74	degree	UO	UO:0000185	bold	sub-05_ses-04_task-ArchiEmotional_acq-ap	sub-05/ses-04/func/sub-05_ses-04_task-ArchiEmotional_acq-ap_bold.nii.gz	OpenfMRI	ds000244	https://openfmri.org/dataset/ds000244/	archi emotional
sub-05	Data Acquisition	Magnetic Resonance Imaging	2	second	UO	UO:0000010	1.5x1.5x1.5	millimeter	UO	UO:0000016	0.0268	second	UO	UO:0000010	74	degree	UO	UO:0000185	bold	sub-05_ses-04_task-ArchiEmotional_acq-pa	sub-05/ses-04/func/sub-05_ses-04_task-ArchiEmotional_acq-pa_bold.nii.gz	OpenfMRI	ds000244	https://openfmri.org/dataset/ds000244/	archi emotional
sub-05	Data Acquisition	Magnetic Resonance Imaging	2	second	UO	UO:0000010	1.5x1.5x1.5	millimeter	UO	UO:0000016	0.0268	second	UO	UO:0000010	74	degree	UO	UO:0000185	bold	sub-05_ses-04_task-ArchiSocial_acq-ap	sub-05/ses-04/func/sub-05_ses-04_task-ArchiSocial_acq-ap_bold.nii.gz	OpenfMRI	ds000244	https://openfmri.org/dataset/ds000244/	archi social
sub-05	Data Acquisition	Magnetic Resonance Imaging	2	second	UO	UO:0000010	1.5x1.5x1.5	millimeter	UO	UO:0000016	0.0268	second	UO	UO:0000010	74	degree	UO	UO:0000185	bold	sub-05_ses-04_task-ArchiSocial_acq-pa	sub-05/ses-04/func/sub-05_ses-04_task-ArchiSocial_acq-pa_bold.nii.gz	OpenfMRI	ds000244	https://openfmri.org/dataset/ds000244/	archi social
sub-05	Data Acquisition	Magnetic Resonance Imaging	2	second	UO	UO:0000010	1.5x1.5x1.5	millimeter	UO	UO:0000016	0.0268	second	UO	UO:0000010	74	degree	UO	UO:0000185	bold	sub-05_ses-04_task-ArchiSpatial_acq-ap	sub-05/ses-04/func/sub-05_ses-04_task-ArchiSpatial_acq-ap_bold.nii.gz	OpenfMRI	ds000244	https://openfmri.org/dataset/ds000244/	archi spatial
sub-05	Data Acquisition	Magnetic Resonance Imaging	2	second	UO	UO:0000010	1.5x1.5x1.5	millimeter	UO	UO:0000016	0.0268	second	UO	UO:0000010	74	degree	UO	UO:0000185	bold	sub-05_ses-04_task-ArchiSpatial_acq-pa	sub-05/ses-04/func/sub-05_ses-04_task-ArchiSpatial_acq-pa_bold.nii.gz	OpenfMRI	ds000244	https://openfmri.org/dataset/ds000244/	archi spatial
sub-05	Data Acquisition	Magnetic Resonance Imaging	2	second	UO	UO:0000010	1.5x1.5x1.5	millimeter	UO	UO:0000016	0.0268	second	UO	UO:0000010	74	degree	UO	UO:0000185	bold	sub-05_ses-04_task-ArchiStandard_acq-ap	sub-05/ses-04/func/sub-05_ses-04_task-ArchiStandard_acq-ap_bold.nii.gz	OpenfMRI	ds000244	https://openfmri.org/dataset/ds000244/	archi standard
sub-05	Data Acquisition	Magnetic Resonance Imaging	2	second	UO	UO:0000010	1.5x1.5x1.5	millimeter	UO	UO:0000016	0.0268	second	UO	UO:0000010	74	degree	UO	UO:0000185	bold	sub-05_ses-04_task-ArchiStandard_acq-pa	sub-05/ses-04/func/sub-05_ses-04_task-ArchiStandard_acq-pa_bold.nii.gz	OpenfMRI	ds000244	https://openfmri.org/dataset/ds000244/	archi standard
sub-06	Data Acquisition	Magnetic Resonance Imaging	2	second	UO	UO:0000010	1.5x1.5x1.5	millimeter	UO	UO:0000016	0.0268	second	UO	UO:0000010	74	degree	UO	UO:0000185	bold	sub-06_ses-00_task-ArchiSocial_acq-ap	sub-06/ses-00/func/sub-06_ses-00_task-ArchiSocial_acq-ap_bold.nii.gz	OpenfMRI	ds000244	https://openfmri.org/dataset/ds000244/	archi social
sub-06	Data Acquisition	Magnetic Resonance Imaging	2	second	UO	UO:0000010	1.5x1.5x1.5	millimeter	UO	UO:0000016	0.0268	second	UO	UO:0000010	74	degree	UO	UO:0000185	bold	sub-06_ses-00_task-ArchiSocial_acq-pa	sub-06/ses-00/func/sub-06_ses-00_task-ArchiSocial_acq-pa_bold.nii.gz	OpenfMRI	ds000244	https://openfmri.org/dataset/ds000244/	archi social
sub-06	Data Acquisition	Magnetic Resonance Imaging	2	second	UO	UO:0000010	1.5x1.5x1.5	millimeter	UO	UO:0000016	0.0268	second	UO	UO:0000010	74	degree	UO	UO:0000185	bold	sub-06_ses-00_task-ArchiSpatial_acq-ap	sub-06/ses-00/func/sub-06_ses-00_task-ArchiSpatial_acq-ap_bold.nii.gz	OpenfMRI	ds000244	https://openfmri.org/dataset/ds000244/	archi spatial
sub-06	Data Acquisition	Magnetic Resonance Imaging	2	second	UO	UO:0000010	1.5x1.5x1.5	millimeter	UO	UO:0000016	0.0268	second	UO	UO:0000010	74	degree	UO	UO:0000185	bold	sub-06_ses-00_task-ArchiSpatial_acq-pa	sub-06/ses-00/func/sub-06_ses-00_task-ArchiSpatial_acq-pa_bold.nii.gz	OpenfMRI	ds000244	https://openfmri.org/dataset/ds000244/	archi spatial
sub-06	Data Acquisition	Magnetic Resonance Imaging	2	second	UO	UO:0000010	1.5x1.5x1.5	millimeter	UO	UO:0000016	0.0268	second	UO	UO:0000010	74	degree	UO	UO:0000185	bold	sub-06_ses-00_task-ArchiStandard_acq-ap	sub-06/ses-00/func/sub-06_ses-00_task-ArchiStandard_acq-ap_bold.nii.gz	OpenfMRI	ds000244	https://openfmri.org/dataset/ds000244/	archi standard
sub-06	Data Acquisition	Magnetic Resonance Imaging	2	second	UO	UO:0000010	1.5x1.5x1.5	millimeter	UO	UO:0000016	0.0268	second	UO	UO:0000010	74	degree	UO	UO:0000185	bold	sub-06_ses-00_task-ArchiStandard_acq-pa	sub-06/ses-00/func/sub-06_ses-00_task-ArchiStandard_acq-pa_bold.nii.gz	OpenfMRI	ds000244	https://openfmri.org/dataset/ds000244/	archi standard
sub-06	Data Acquisition	Magnetic Resonance Imaging	2	second	UO	UO:0000010	1.5x1.5x1.5	millimeter	UO	UO:0000016	0.0268	second	UO	UO:0000010	74	degree	UO	UO:0000185	bold	sub-06_ses-01_task-HcpEmotion_acq-ap	sub-06/ses-01/func/sub-06_ses-01_task-HcpEmotion_acq-ap_bold.nii.gz	OpenfMRI	ds000244	https://openfmri.org/dataset/ds000244/	HCP emotion
sub-06	Data Acquisition	Magnetic Resonance Imaging	2	second	UO	UO:0000010	1.5x1.5x1.5	millimeter	UO	UO:0000016	0.0268	second	UO	UO:0000010	74	degree	UO	UO:0000185	bold	sub-06_ses-01_task-HcpEmotion_acq-pa	sub-06/ses-01/func/sub-06_ses-01_task-HcpEmotion_acq-pa_bold.nii.gz	OpenfMRI	ds000244	https://openfmri.org/dataset/ds000244/	HCP emotion
sub-06	Data Acquisition	Magnetic Resonance Imaging	2	second	UO	UO:0000010	1.5x1.5x1.5	millimeter	UO	UO:0000016	0.0268	second	UO	UO:0000010	74	degree	UO	UO:0000185	bold	sub-06_ses-01_task-HcpGambling_acq-ap	sub-06/ses-01/func/sub-06_ses-01_task-HcpGambling_acq-ap_bold.nii.gz	OpenfMRI	ds000244	https://openfmri.org/dataset/ds000244/	HCP gambling
sub-06	Data Acquisition	Magnetic Resonance Imaging	2	second	UO	UO:0000010	1.5x1.5x1.5	millimeter	UO	UO:0000016	0.0268	second	UO	UO:0000010	74	degree	UO	UO:0000185	bold	sub-06_ses-01_task-HcpGambling_acq-pa	sub-06/ses-01/func/sub-06_ses-01_task-HcpGambling_acq-pa_bold.nii.gz	OpenfMRI	ds000244	https://openfmri.org/dataset/ds000244/	HCP gambling
sub-06	Data Acquisition	Magnetic Resonance Imaging	2	second	UO	UO:0000010	1.5x1.5x1.5	millimeter	UO	UO:0000016	0.0268	second	UO	UO:0000010	74	degree	UO	UO:0000185	bold	sub-06_ses-01_task-HcpLanguage_acq-ap	sub-06/ses-01/func/sub-06_ses-01_task-HcpLanguage_acq-ap_bold.nii.gz	OpenfMRI	ds000244	https://openfmri.org/dataset/ds000244/	HCP langage
sub-06	Data Acquisition	Magnetic Resonance Imaging	2	second	UO	UO:0000010	1.5x1.5x1.5	millimeter	UO	UO:0000016	0.0268	second	UO	UO:0000010	74	degree	UO	UO:0000185	bold	sub-06_ses-01_task-HcpLanguage_acq-pa	sub-06/ses-01/func/sub-06_ses-01_task-HcpLanguage_acq-pa_bold.nii.gz	OpenfMRI	ds000244	https://openfmri.org/dataset/ds000244/	HCP langage
sub-06	Data Acquisition	Magnetic Resonance Imaging	2	second	UO	UO:0000010	1.5x1.5x1.5	millimeter	UO	UO:0000016	0.0268	second	UO	UO:0000010	74	degree	UO	UO:0000185	bold	sub-06_ses-01_task-HcpMotor_acq-ap	sub-06/ses-01/func/sub-06_ses-01_task-HcpMotor_acq-ap_bold.nii.gz	OpenfMRI	ds000244	https://openfmri.org/dataset/ds000244/	HCP motor
sub-06	Data Acquisition	Magnetic Resonance Imaging	2	second	UO	UO:0000010	1.5x1.5x1.5	millimeter	UO	UO:0000016	0.0268	second	UO	UO:0000010	74	degree	UO	UO:0000185	bold	sub-06_ses-01_task-HcpMotor_acq-pa	sub-06/ses-01/func/sub-06_ses-01_task-HcpMotor_acq-pa_bold.nii.gz	OpenfMRI	ds000244	https://openfmri.org/dataset/ds000244/	HCP motor
sub-06	Data Acquisition	Magnetic Resonance Imaging	2	second	UO	UO:0000010	1.5x1.5x1.5	millimeter	UO	UO:0000016	0.0268	second	UO	UO:0000010	74	degree	UO	UO:0000185	bold	sub-06_ses-02_task-HcpRelational_acq-ap	sub-06/ses-02/func/sub-06_ses-02_task-HcpRelational_acq-ap_bold.nii.gz	OpenfMRI	ds000244	https://openfmri.org/dataset/ds000244/	HCP relational
sub-06	Data Acquisition	Magnetic Resonance Imaging	2	second	UO	UO:0000010	1.5x1.5x1.5	millimeter	UO	UO:0000016	0.0268	second	UO	UO:0000010	74	degree	UO	UO:0000185	bold	sub-06_ses-02_task-HcpRelational_acq-pa	sub-06/ses-02/func/sub-06_ses-02_task-HcpRelational_acq-pa_bold.nii.gz	OpenfMRI	ds000244	https://openfmri.org/dataset/ds000244/	HCP relational
sub-06	Data Acquisition	Magnetic Resonance Imaging	2	second	UO	UO:0000010	1.5x1.5x1.5	millimeter	UO	UO:0000016	0.0268	second	UO	UO:0000010	74	degree	UO	UO:0000185	bold	sub-06_ses-02_task-HcpSocial_acq-ap	sub-06/ses-02/func/sub-06_ses-02_task-HcpSocial_acq-ap_bold.nii.gz	OpenfMRI	ds000244	https://openfmri.org/dataset/ds000244/	HCP social
sub-06	Data Acquisition	Magnetic Resonance Imaging	2	second	UO	UO:0000010	1.5x1.5x1.5	millimeter	UO	UO:0000016	0.0268	second	UO	UO:0000010	74	degree	UO	UO:0000185	bold	sub-06_ses-02_task-HcpSocial_acq-pa	sub-06/ses-02/func/sub-06_ses-02_task-HcpSocial_acq-pa_bold.nii.gz	OpenfMRI	ds000244	https://openfmri.org/dataset/ds000244/	HCP social
sub-06	Data Acquisition	Magnetic Resonance Imaging	2	second	UO	UO:0000010	1.5x1.5x1.5	millimeter	UO	UO:0000016	0.0268	second	UO	UO:0000010	74	degree	UO	UO:0000185	bold	sub-06_ses-02_task-HcpWm_acq-ap	sub-06/ses-02/func/sub-06_ses-02_task-HcpWm_acq-ap_bold.nii.gz	OpenfMRI	ds000244	https://openfmri.org/dataset/ds000244/	HCP WM
sub-06	Data Acquisition	Magnetic Resonance Imaging	2	second	UO	UO:0000010	1.5x1.5x1.5	millimeter	UO	UO:0000016	0.0268	second	UO	UO:0000010	74	degree	UO	UO:0000185	bold	sub-06_ses-02_task-HcpWm_acq-pa	sub-06/ses-02/func/sub-06_ses-02_task-HcpWm_acq-pa_bold.nii.gz	OpenfMRI	ds000244	https://openfmri.org/dataset/ds000244/	HCP WM
sub-06	Data Acquisition	Magnetic Resonance Imaging	2	second	UO	UO:0000010	1.5x1.5x1.5	millimeter	UO	UO:0000016	0.0268	second	UO	UO:0000010	74	degree	UO	UO:0000185	bold	sub-06_ses-03_task-RSVPLanguage00_acq-pa	sub-06/ses-03/func/sub-06_ses-03_task-RSVPLanguage00_acq-pa_bold.nii.gz	OpenfMRI	ds000244	https://openfmri.org/dataset/ds000244/	RSVP language
sub-06	Data Acquisition	Magnetic Resonance Imaging	2	second	UO	UO:0000010	1.5x1.5x1.5	millimeter	UO	UO:0000016	0.0268	second	UO	UO:0000010	74	degree	UO	UO:0000185	bold	sub-06_ses-03_task-RSVPLanguage01_acq-pa	sub-06/ses-03/func/sub-06_ses-03_task-RSVPLanguage01_acq-pa_bold.nii.gz	OpenfMRI	ds000244	https://openfmri.org/dataset/ds000244/	RSVP language
sub-06	Data Acquisition	Magnetic Resonance Imaging	2	second	UO	UO:0000010	1.5x1.5x1.5	millimeter	UO	UO:0000016	0.0268	second	UO	UO:0000010	74	degree	UO	UO:0000185	bold	sub-06_ses-03_task-RSVPLanguage02_acq-pa	sub-06/ses-03/func/sub-06_ses-03_task-RSVPLanguage02_acq-pa_bold.nii.gz	OpenfMRI	ds000244	https://openfmri.org/dataset/ds000244/	RSVP language
sub-06	Data Acquisition	Magnetic Resonance Imaging	2	second	UO	UO:0000010	1.5x1.5x1.5	millimeter	UO	UO:0000016	0.0268	second	UO	UO:0000010	74	degree	UO	UO:0000185	bold	sub-06_ses-03_task-RSVPLanguage03_acq-ap	sub-06/ses-03/func/sub-06_ses-03_task-RSVPLanguage03_acq-ap_bold.nii.gz	OpenfMRI	ds000244	https://openfmri.org/dataset/ds000244/	RSVP language
sub-06	Data Acquisition	Magnetic Resonance Imaging	2	second	UO	UO:0000010	1.5x1.5x1.5	millimeter	UO	UO:0000016	0.0268	second	UO	UO:0000010	74	degree	UO	UO:0000185	bold	sub-06_ses-03_task-RSVPLanguage04_acq-ap	sub-06/ses-03/func/sub-06_ses-03_task-RSVPLanguage04_acq-ap_bold.nii.gz	OpenfMRI	ds000244	https://openfmri.org/dataset/ds000244/	RSVP language
sub-06	Data Acquisition	Magnetic Resonance Imaging	2	second	UO	UO:0000010	1.5x1.5x1.5	millimeter	UO	UO:0000016	0.0268	second	UO	UO:0000010	74	degree	UO	UO:0000185	bold	sub-06_ses-03_task-RSVPLanguage05_acq-ap	sub-06/ses-03/func/sub-06_ses-03_task-RSVPLanguage05_acq-ap_bold.nii.gz	OpenfMRI	ds000244	https://openfmri.org/dataset/ds000244/	RSVP language
sub-06	Data Acquisition	Magnetic Resonance Imaging	2	second	UO	UO:0000010	1.5x1.5x1.5	millimeter	UO	UO:0000016	0.0268	second	UO	UO:0000010	74	degree	UO	UO:0000185	bold	sub-06_ses-04_task-ArchiEmotional_acq-ap	sub-06/ses-04/func/sub-06_ses-04_task-ArchiEmotional_acq-ap_bold.nii.gz	OpenfMRI	ds000244	https://openfmri.org/dataset/ds000244/	archi emotional
sub-06	Data Acquisition	Magnetic Resonance Imaging	2	second	UO	UO:0000010	1.5x1.5x1.5	millimeter	UO	UO:0000016	0.0268	second	UO	UO:0000010	74	degree	UO	UO:0000185	bold	sub-06_ses-04_task-ArchiEmotional_acq-pa	sub-06/ses-04/func/sub-06_ses-04_task-ArchiEmotional_acq-pa_bold.nii.gz	OpenfMRI	ds000244	https://openfmri.org/dataset/ds000244/	archi emotional
sub-06	Data Acquisition	Magnetic Resonance Imaging	2	second	UO	UO:0000010	1.5x1.5x1.5	millimeter	UO	UO:0000016	0.0268	second	UO	UO:0000010	74	degree	UO	UO:0000185	bold	sub-06_ses-04_task-ArchiSocial_acq-ap	sub-06/ses-04/func/sub-06_ses-04_task-ArchiSocial_acq-ap_bold.nii.gz	OpenfMRI	ds000244	https://openfmri.org/dataset/ds000244/	archi social
sub-06	Data Acquisition	Magnetic Resonance Imaging	2	second	UO	UO:0000010	1.5x1.5x1.5	millimeter	UO	UO:0000016	0.0268	second	UO	UO:0000010	74	degree	UO	UO:0000185	bold	sub-06_ses-04_task-ArchiSocial_acq-pa	sub-06/ses-04/func/sub-06_ses-04_task-ArchiSocial_acq-pa_bold.nii.gz	OpenfMRI	ds000244	https://openfmri.org/dataset/ds000244/	archi social
sub-06	Data Acquisition	Magnetic Resonance Imaging	2	second	UO	UO:0000010	1.5x1.5x1.5	millimeter	UO	UO:0000016	0.0268	second	UO	UO:0000010	74	degree	UO	UO:0000185	bold	sub-06_ses-04_task-ArchiSpatial_acq-ap	sub-06/ses-04/func/sub-06_ses-04_task-ArchiSpatial_acq-ap_bold.nii.gz	OpenfMRI	ds000244	https://openfmri.org/dataset/ds000244/	archi spatial
sub-06	Data Acquisition	Magnetic Resonance Imaging	2	second	UO	UO:0000010	1.5x1.5x1.5	millimeter	UO	UO:0000016	0.0268	second	UO	UO:0000010	74	degree	UO	UO:0000185	bold	sub-06_ses-04_task-ArchiSpatial_acq-pa	sub-06/ses-04/func/sub-06_ses-04_task-ArchiSpatial_acq-pa_bold.nii.gz	OpenfMRI	ds000244	https://openfmri.org/dataset/ds000244/	archi spatial
sub-06	Data Acquisition	Magnetic Resonance Imaging	2	second	UO	UO:0000010	1.5x1.5x1.5	millimeter	UO	UO:0000016	0.0268	second	UO	UO:0000010	74	degree	UO	UO:0000185	bold	sub-06_ses-04_task-ArchiStandard_acq-ap	sub-06/ses-04/func/sub-06_ses-04_task-ArchiStandard_acq-ap_bold.nii.gz	OpenfMRI	ds000244	https://openfmri.org/dataset/ds000244/	archi standard
sub-06	Data Acquisition	Magnetic Resonance Imaging	2	second	UO	UO:0000010	1.5x1.5x1.5	millimeter	UO	UO:0000016	0.0268	second	UO	UO:0000010	74	degree	UO	UO:0000185	bold	sub-06_ses-04_task-ArchiStandard_acq-pa	sub-06/ses-04/func/sub-06_ses-04_task-ArchiStandard_acq-pa_bold.nii.gz	OpenfMRI	ds000244	https://openfmri.org/dataset/ds000244/	archi standard
sub-07	Data Acquisition	Magnetic Resonance Imaging	2	second	UO	UO:0000010	1.5x1.5x1.5	millimeter	UO	UO:0000016	0.0268	second	UO	UO:0000010	74	degree	UO	UO:0000185	bold	sub-07_ses-00_task-ArchiSocial_acq-ap	sub-07/ses-00/func/sub-07_ses-00_task-ArchiSocial_acq-ap_bold.nii.gz	OpenfMRI	ds000244	https://openfmri.org/dataset/ds000244/	archi social
sub-07	Data Acquisition	Magnetic Resonance Imaging	2	second	UO	UO:0000010	1.5x1.5x1.5	millimeter	UO	UO:0000016	0.0268	second	UO	UO:0000010	74	degree	UO	UO:0000185	bold	sub-07_ses-00_task-ArchiSocial_acq-pa	sub-07/ses-00/func/sub-07_ses-00_task-ArchiSocial_acq-pa_bold.nii.gz	OpenfMRI	ds000244	https://openfmri.org/dataset/ds000244/	archi social
sub-07	Data Acquisition	Magnetic Resonance Imaging	2	second	UO	UO:0000010	1.5x1.5x1.5	millimeter	UO	UO:0000016	0.0268	second	UO	UO:0000010	74	degree	UO	UO:0000185	bold	sub-07_ses-00_task-ArchiSpatial_acq-ap	sub-07/ses-00/func/sub-07_ses-00_task-ArchiSpatial_acq-ap_bold.nii.gz	OpenfMRI	ds000244	https://openfmri.org/dataset/ds000244/	archi spatial
sub-07	Data Acquisition	Magnetic Resonance Imaging	2	second	UO	UO:0000010	1.5x1.5x1.5	millimeter	UO	UO:0000016	0.0268	second	UO	UO:0000010	74	degree	UO	UO:0000185	bold	sub-07_ses-00_task-ArchiSpatial_acq-pa	sub-07/ses-00/func/sub-07_ses-00_task-ArchiSpatial_acq-pa_bold.nii.gz	OpenfMRI	ds000244	https://openfmri.org/dataset/ds000244/	archi spatial
sub-07	Data Acquisition	Magnetic Resonance Imaging	2	second	UO	UO:0000010	1.5x1.5x1.5	millimeter	UO	UO:0000016	0.0268	second	UO	UO:0000010	74	degree	UO	UO:0000185	bold	sub-07_ses-00_task-ArchiStandard_acq-ap	sub-07/ses-00/func/sub-07_ses-00_task-ArchiStandard_acq-ap_bold.nii.gz	OpenfMRI	ds000244	https://openfmri.org/dataset/ds000244/	archi standard
sub-07	Data Acquisition	Magnetic Resonance Imaging	2	second	UO	UO:0000010	1.5x1.5x1.5	millimeter	UO	UO:0000016	0.0268	second	UO	UO:0000010	74	degree	UO	UO:0000185	bold	sub-07_ses-00_task-ArchiStandard_acq-pa	sub-07/ses-00/func/sub-07_ses-00_task-ArchiStandard_acq-pa_bold.nii.gz	OpenfMRI	ds000244	https://openfmri.org/dataset/ds000244/	archi standard
sub-07	Data Acquisition	Magnetic Resonance Imaging	2	second	UO	UO:0000010	1.5x1.5x1.5	millimeter	UO	UO:0000016	0.0268	second	UO	UO:0000010	74	degree	UO	UO:0000185	bold	sub-07_ses-01_task-HcpEmotion_acq-ap	sub-07/ses-01/func/sub-07_ses-01_task-HcpEmotion_acq-ap_bold.nii.gz	OpenfMRI	ds000244	https://openfmri.org/dataset/ds000244/	HCP emotion
sub-07	Data Acquisition	Magnetic Resonance Imaging	2	second	UO	UO:0000010	1.5x1.5x1.5	millimeter	UO	UO:0000016	0.0268	second	UO	UO:0000010	74	degree	UO	UO:0000185	bold	sub-07_ses-01_task-HcpEmotion_acq-pa	sub-07/ses-01/func/sub-07_ses-01_task-HcpEmotion_acq-pa_bold.nii.gz	OpenfMRI	ds000244	https://openfmri.org/dataset/ds000244/	HCP emotion
sub-07	Data Acquisition	Magnetic Resonance Imaging	2	second	UO	UO:0000010	1.5x1.5x1.5	millimeter	UO	UO:0000016	0.0268	second	UO	UO:0000010	74	degree	UO	UO:0000185	bold	sub-07_ses-01_task-HcpGambling_acq-ap	sub-07/ses-01/func/sub-07_ses-01_task-HcpGambling_acq-ap_bold.nii.gz	OpenfMRI	ds000244	https://openfmri.org/dataset/ds000244/	HCP gambling
sub-07	Data Acquisition	Magnetic Resonance Imaging	2	second	UO	UO:0000010	1.5x1.5x1.5	millimeter	UO	UO:0000016	0.0268	second	UO	UO:0000010	74	degree	UO	UO:0000185	bold	sub-07_ses-01_task-HcpGambling_acq-pa	sub-07/ses-01/func/sub-07_ses-01_task-HcpGambling_acq-pa_bold.nii.gz	OpenfMRI	ds000244	https://openfmri.org/dataset/ds000244/	HCP gambling
sub-07	Data Acquisition	Magnetic Resonance Imaging	2	second	UO	UO:0000010	1.5x1.5x1.5	millimeter	UO	UO:0000016	0.0268	second	UO	UO:0000010	74	degree	UO	UO:0000185	bold	sub-07_ses-01_task-HcpLanguage_acq-ap	sub-07/ses-01/func/sub-07_ses-01_task-HcpLanguage_acq-ap_bold.nii.gz	OpenfMRI	ds000244	https://openfmri.org/dataset/ds000244/	HCP langage
sub-07	Data Acquisition	Magnetic Resonance Imaging	2	second	UO	UO:0000010	1.5x1.5x1.5	millimeter	UO	UO:0000016	0.0268	second	UO	UO:0000010	74	degree	UO	UO:0000185	bold	sub-07_ses-01_task-HcpLanguage_acq-pa	sub-07/ses-01/func/sub-07_ses-01_task-HcpLanguage_acq-pa_bold.nii.gz	OpenfMRI	ds000244	https://openfmri.org/dataset/ds000244/	HCP langage
sub-07	Data Acquisition	Magnetic Resonance Imaging	2	second	UO	UO:0000010	1.5x1.5x1.5	millimeter	UO	UO:0000016	0.0268	second	UO	UO:0000010	74	degree	UO	UO:0000185	bold	sub-07_ses-01_task-HcpMotor_acq-ap	sub-07/ses-01/func/sub-07_ses-01_task-HcpMotor_acq-ap_bold.nii.gz	OpenfMRI	ds000244	https://openfmri.org/dataset/ds000244/	HCP motor
sub-07	Data Acquisition	Magnetic Resonance Imaging	2	second	UO	UO:0000010	1.5x1.5x1.5	millimeter	UO	UO:0000016	0.0268	second	UO	UO:0000010	74	degree	UO	UO:0000185	bold	sub-07_ses-01_task-HcpMotor_acq-pa	sub-07/ses-01/func/sub-07_ses-01_task-HcpMotor_acq-pa_bold.nii.gz	OpenfMRI	ds000244	https://openfmri.org/dataset/ds000244/	HCP motor
sub-07	Data Acquisition	Magnetic Resonance Imaging	2	second	UO	UO:0000010	1.5x1.5x1.5	millimeter	UO	UO:0000016	0.0268	second	UO	UO:0000010	74	degree	UO	UO:0000185	bold	sub-07_ses-02_task-HcpRelational_acq-ap	sub-07/ses-02/func/sub-07_ses-02_task-HcpRelational_acq-ap_bold.nii.gz	OpenfMRI	ds000244	https://openfmri.org/dataset/ds000244/	HCP relational
sub-07	Data Acquisition	Magnetic Resonance Imaging	2	second	UO	UO:0000010	1.5x1.5x1.5	millimeter	UO	UO:0000016	0.0268	second	UO	UO:0000010	74	degree	UO	UO:0000185	bold	sub-07_ses-02_task-HcpRelational_acq-pa	sub-07/ses-02/func/sub-07_ses-02_task-HcpRelational_acq-pa_bold.nii.gz	OpenfMRI	ds000244	https://openfmri.org/dataset/ds000244/	HCP relational
sub-07	Data Acquisition	Magnetic Resonance Imaging	2	second	UO	UO:0000010	1.5x1.5x1.5	millimeter	UO	UO:0000016	0.0268	second	UO	UO:0000010	74	degree	UO	UO:0000185	bold	sub-07_ses-02_task-HcpSocial_acq-ap	sub-07/ses-02/func/sub-07_ses-02_task-HcpSocial_acq-ap_bold.nii.gz	OpenfMRI	ds000244	https://openfmri.org/dataset/ds000244/	HCP social
sub-07	Data Acquisition	Magnetic Resonance Imaging	2	second	UO	UO:0000010	1.5x1.5x1.5	millimeter	UO	UO:0000016	0.0268	second	UO	UO:0000010	74	degree	UO	UO:0000185	bold	sub-07_ses-02_task-HcpSocial_acq-pa	sub-07/ses-02/func/sub-07_ses-02_task-HcpSocial_acq-pa_bold.nii.gz	OpenfMRI	ds000244	https://openfmri.org/dataset/ds000244/	HCP social
sub-07	Data Acquisition	Magnetic Resonance Imaging	2	second	UO	UO:0000010	1.5x1.5x1.5	millimeter	UO	UO:0000016	0.0268	second	UO	UO:0000010	74	degree	UO	UO:0000185	bold	sub-07_ses-02_task-HcpWm_acq-ap	sub-07/ses-02/func/sub-07_ses-02_task-HcpWm_acq-ap_bold.nii.gz	OpenfMRI	ds000244	https://openfmri.org/dataset/ds000244/	HCP WM
sub-07	Data Acquisition	Magnetic Resonance Imaging	2	second	UO	UO:0000010	1.5x1.5x1.5	millimeter	UO	UO:0000016	0.0268	second	UO	UO:0000010	74	degree	UO	UO:0000185	bold	sub-07_ses-02_task-HcpWm_acq-pa	sub-07/ses-02/func/sub-07_ses-02_task-HcpWm_acq-pa_bold.nii.gz	OpenfMRI	ds000244	https://openfmri.org/dataset/ds000244/	HCP WM
sub-07	Data Acquisition	Magnetic Resonance Imaging	2	second	UO	UO:0000010	1.5x1.5x1.5	millimeter	UO	UO:0000016	0.0268	second	UO	UO:0000010	74	degree	UO	UO:0000185	bold	sub-07_ses-03_task-RSVPLanguage00_acq-pa	sub-07/ses-03/func/sub-07_ses-03_task-RSVPLanguage00_acq-pa_bold.nii.gz	OpenfMRI	ds000244	https://openfmri.org/dataset/ds000244/	RSVP language
sub-07	Data Acquisition	Magnetic Resonance Imaging	2	second	UO	UO:0000010	1.5x1.5x1.5	millimeter	UO	UO:0000016	0.0268	second	UO	UO:0000010	74	degree	UO	UO:0000185	bold	sub-07_ses-03_task-RSVPLanguage01_acq-pa	sub-07/ses-03/func/sub-07_ses-03_task-RSVPLanguage01_acq-pa_bold.nii.gz	OpenfMRI	ds000244	https://openfmri.org/dataset/ds000244/	RSVP language
sub-07	Data Acquisition	Magnetic Resonance Imaging	2	second	UO	UO:0000010	1.5x1.5x1.5	millimeter	UO	UO:0000016	0.0268	second	UO	UO:0000010	74	degree	UO	UO:0000185	bold	sub-07_ses-03_task-RSVPLanguage02_acq-pa	sub-07/ses-03/func/sub-07_ses-03_task-RSVPLanguage02_acq-pa_bold.nii.gz	OpenfMRI	ds000244	https://openfmri.org/dataset/ds000244/	RSVP language
sub-07	Data Acquisition	Magnetic Resonance Imaging	2	second	UO	UO:0000010	1.5x1.5x1.5	millimeter	UO	UO:0000016	0.0268	second	UO	UO:0000010	74	degree	UO	UO:0000185	bold	sub-07_ses-03_task-RSVPLanguage03_acq-ap	sub-07/ses-03/func/sub-07_ses-03_task-RSVPLanguage03_acq-ap_bold.nii.gz	OpenfMRI	ds000244	https://openfmri.org/dataset/ds000244/	RSVP language
sub-07	Data Acquisition	Magnetic Resonance Imaging	2	second	UO	UO:0000010	1.5x1.5x1.5	millimeter	UO	UO:0000016	0.0268	second	UO	UO:0000010	74	degree	UO	UO:0000185	bold	sub-07_ses-03_task-RSVPLanguage04_acq-ap	sub-07/ses-03/func/sub-07_ses-03_task-RSVPLanguage04_acq-ap_bold.nii.gz	OpenfMRI	ds000244	https://openfmri.org/dataset/ds000244/	RSVP language
sub-07	Data Acquisition	Magnetic Resonance Imaging	2	second	UO	UO:0000010	1.5x1.5x1.5	millimeter	UO	UO:0000016	0.0268	second	UO	UO:0000010	74	degree	UO	UO:0000185	bold	sub-07_ses-03_task-RSVPLanguage05_acq-ap	sub-07/ses-03/func/sub-07_ses-03_task-RSVPLanguage05_acq-ap_bold.nii.gz	OpenfMRI	ds000244	https://openfmri.org/dataset/ds000244/	RSVP language
sub-07	Data Acquisition	Magnetic Resonance Imaging	2	second	UO	UO:0000010	1.5x1.5x1.5	millimeter	UO	UO:0000016	0.0268	second	UO	UO:0000010	74	degree	UO	UO:0000185	bold	sub-07_ses-04_task-ArchiEmotional_acq-ap	sub-07/ses-04/func/sub-07_ses-04_task-ArchiEmotional_acq-ap_bold.nii.gz	OpenfMRI	ds000244	https://openfmri.org/dataset/ds000244/	archi emotional
sub-07	Data Acquisition	Magnetic Resonance Imaging	2	second	UO	UO:0000010	1.5x1.5x1.5	millimeter	UO	UO:0000016	0.0268	second	UO	UO:0000010	74	degree	UO	UO:0000185	bold	sub-07_ses-04_task-ArchiEmotional_acq-pa	sub-07/ses-04/func/sub-07_ses-04_task-ArchiEmotional_acq-pa_bold.nii.gz	OpenfMRI	ds000244	https://openfmri.org/dataset/ds000244/	archi emotional
sub-07	Data Acquisition	Magnetic Resonance Imaging	2	second	UO	UO:0000010	1.5x1.5x1.5	millimeter	UO	UO:0000016	0.0268	second	UO	UO:0000010	74	degree	UO	UO:0000185	bold	sub-07_ses-04_task-ArchiSocial_acq-ap	sub-07/ses-04/func/sub-07_ses-04_task-ArchiSocial_acq-ap_bold.nii.gz	OpenfMRI	ds000244	https://openfmri.org/dataset/ds000244/	archi social
sub-07	Data Acquisition	Magnetic Resonance Imaging	2	second	UO	UO:0000010	1.5x1.5x1.5	millimeter	UO	UO:0000016	0.0268	second	UO	UO:0000010	74	degree	UO	UO:0000185	bold	sub-07_ses-04_task-ArchiSocial_acq-pa	sub-07/ses-04/func/sub-07_ses-04_task-ArchiSocial_acq-pa_bold.nii.gz	OpenfMRI	ds000244	https://openfmri.org/dataset/ds000244/	archi social
sub-07	Data Acquisition	Magnetic Resonance Imaging	2	second	UO	UO:0000010	1.5x1.5x1.5	millimeter	UO	UO:0000016	0.0268	second	UO	UO:0000010	74	degree	UO	UO:0000185	bold	sub-07_ses-04_task-ArchiSpatial_acq-ap	sub-07/ses-04/func/sub-07_ses-04_task-ArchiSpatial_acq-ap_bold.nii.gz	OpenfMRI	ds000244	https://openfmri.org/dataset/ds000244/	archi spatial
sub-07	Data Acquisition	Magnetic Resonance Imaging	2	second	UO	UO:0000010	1.5x1.5x1.5	millimeter	UO	UO:0000016	0.0268	second	UO	UO:0000010	74	degree	UO	UO:0000185	bold	sub-07_ses-04_task-ArchiSpatial_acq-pa	sub-07/ses-04/func/sub-07_ses-04_task-ArchiSpatial_acq-pa_bold.nii.gz	OpenfMRI	ds000244	https://openfmri.org/dataset/ds000244/	archi spatial
sub-07	Data Acquisition	Magnetic Resonance Imaging	2	second	UO	UO:0000010	1.5x1.5x1.5	millimeter	UO	UO:0000016	0.0268	second	UO	UO:0000010	74	degree	UO	UO:0000185	bold	sub-07_ses-04_task-ArchiStandard_acq-ap	sub-07/ses-04/func/sub-07_ses-04_task-ArchiStandard_acq-ap_bold.nii.gz	OpenfMRI	ds000244	https://openfmri.org/dataset/ds000244/	archi standard
sub-07	Data Acquisition	Magnetic Resonance Imaging	2	second	UO	UO:0000010	1.5x1.5x1.5	millimeter	UO	UO:0000016	0.0268	second	UO	UO:0000010	74	degree	UO	UO:0000185	bold	sub-07_ses-04_task-ArchiStandard_acq-pa	sub-07/ses-04/func/sub-07_ses-04_task-ArchiStandard_acq-pa_bold.nii.gz	OpenfMRI	ds000244	https://openfmri.org/dataset/ds000244/	archi standard
sub-08	Data Acquisition	Magnetic Resonance Imaging	2	second	UO	UO:0000010	1.5x1.5x1.5	millimeter	UO	UO:0000016	0.0268	second	UO	UO:0000010	74	degree	UO	UO:0000185	bold	sub-08_ses-00_task-ArchiSocial_acq-ap	sub-08/ses-00/func/sub-08_ses-00_task-ArchiSocial_acq-ap_bold.nii.gz	OpenfMRI	ds000244	https://openfmri.org/dataset/ds000244/	archi social
sub-08	Data Acquisition	Magnetic Resonance Imaging	2	second	UO	UO:0000010	1.5x1.5x1.5	millimeter	UO	UO:0000016	0.0268	second	UO	UO:0000010	74	degree	UO	UO:0000185	bold	sub-08_ses-00_task-ArchiSocial_acq-pa	sub-08/ses-00/func/sub-08_ses-00_task-ArchiSocial_acq-pa_bold.nii.gz	OpenfMRI	ds000244	https://openfmri.org/dataset/ds000244/	archi social
sub-08	Data Acquisition	Magnetic Resonance Imaging	2	second	UO	UO:0000010	1.5x1.5x1.5	millimeter	UO	UO:0000016	0.0268	second	UO	UO:0000010	74	degree	UO	UO:0000185	bold	sub-08_ses-00_task-ArchiSpatial_acq-ap	sub-08/ses-00/func/sub-08_ses-00_task-ArchiSpatial_acq-ap_bold.nii.gz	OpenfMRI	ds000244	https://openfmri.org/dataset/ds000244/	archi spatial
sub-08	Data Acquisition	Magnetic Resonance Imaging	2	second	UO	UO:0000010	1.5x1.5x1.5	millimeter	UO	UO:0000016	0.0268	second	UO	UO:0000010	74	degree	UO	UO:0000185	bold	sub-08_ses-00_task-ArchiSpatial_acq-pa	sub-08/ses-00/func/sub-08_ses-00_task-ArchiSpatial_acq-pa_bold.nii.gz	OpenfMRI	ds000244	https://openfmri.org/dataset/ds000244/	archi spatial
sub-08	Data Acquisition	Magnetic Resonance Imaging	2	second	UO	UO:0000010	1.5x1.5x1.5	millimeter	UO	UO:0000016	0.0268	second	UO	UO:0000010	74	degree	UO	UO:0000185	bold	sub-08_ses-00_task-ArchiStandard_acq-ap	sub-08/ses-00/func/sub-08_ses-00_task-ArchiStandard_acq-ap_bold.nii.gz	OpenfMRI	ds000244	https://openfmri.org/dataset/ds000244/	archi standard
sub-08	Data Acquisition	Magnetic Resonance Imaging	2	second	UO	UO:0000010	1.5x1.5x1.5	millimeter	UO	UO:0000016	0.0268	second	UO	UO:0000010	74	degree	UO	UO:0000185	bold	sub-08_ses-00_task-ArchiStandard_acq-pa	sub-08/ses-00/func/sub-08_ses-00_task-ArchiStandard_acq-pa_bold.nii.gz	OpenfMRI	ds000244	https://openfmri.org/dataset/ds000244/	archi standard
sub-08	Data Acquisition	Magnetic Resonance Imaging	2	second	UO	UO:0000010	1.5x1.5x1.5	millimeter	UO	UO:0000016	0.0268	second	UO	UO:0000010	74	degree	UO	UO:0000185	bold	sub-08_ses-01_task-ArchiEmotional_acq-ap	sub-08/ses-01/func/sub-08_ses-01_task-ArchiEmotional_acq-ap_bold.nii.gz	OpenfMRI	ds000244	https://openfmri.org/dataset/ds000244/	archi emotional
sub-08	Data Acquisition	Magnetic Resonance Imaging	2	second	UO	UO:0000010	1.5x1.5x1.5	millimeter	UO	UO:0000016	0.0268	second	UO	UO:0000010	74	degree	UO	UO:0000185	bold	sub-08_ses-01_task-ArchiEmotional_acq-pa	sub-08/ses-01/func/sub-08_ses-01_task-ArchiEmotional_acq-pa_bold.nii.gz	OpenfMRI	ds000244	https://openfmri.org/dataset/ds000244/	archi emotional
sub-08	Data Acquisition	Magnetic Resonance Imaging	2	second	UO	UO:0000010	1.5x1.5x1.5	millimeter	UO	UO:0000016	0.0268	second	UO	UO:0000010	74	degree	UO	UO:0000185	bold	sub-08_ses-01_task-ArchiSocial_acq-ap	sub-08/ses-01/func/sub-08_ses-01_task-ArchiSocial_acq-ap_bold.nii.gz	OpenfMRI	ds000244	https://openfmri.org/dataset/ds000244/	archi social
sub-08	Data Acquisition	Magnetic Resonance Imaging	2	second	UO	UO:0000010	1.5x1.5x1.5	millimeter	UO	UO:0000016	0.0268	second	UO	UO:0000010	74	degree	UO	UO:0000185	bold	sub-08_ses-01_task-ArchiSocial_acq-pa	sub-08/ses-01/func/sub-08_ses-01_task-ArchiSocial_acq-pa_bold.nii.gz	OpenfMRI	ds000244	https://openfmri.org/dataset/ds000244/	archi social
sub-08	Data Acquisition	Magnetic Resonance Imaging	2	second	UO	UO:0000010	1.5x1.5x1.5	millimeter	UO	UO:0000016	0.0268	second	UO	UO:0000010	74	degree	UO	UO:0000185	bold	sub-08_ses-01_task-ArchiSpatial_acq-ap	sub-08/ses-01/func/sub-08_ses-01_task-ArchiSpatial_acq-ap_bold.nii.gz	OpenfMRI	ds000244	https://openfmri.org/dataset/ds000244/	archi spatial
sub-08	Data Acquisition	Magnetic Resonance Imaging	2	second	UO	UO:0000010	1.5x1.5x1.5	millimeter	UO	UO:0000016	0.0268	second	UO	UO:0000010	74	degree	UO	UO:0000185	bold	sub-08_ses-01_task-ArchiSpatial_acq-pa	sub-08/ses-01/func/sub-08_ses-01_task-ArchiSpatial_acq-pa_bold.nii.gz	OpenfMRI	ds000244	https://openfmri.org/dataset/ds000244/	archi spatial
sub-08	Data Acquisition	Magnetic Resonance Imaging	2	second	UO	UO:0000010	1.5x1.5x1.5	millimeter	UO	UO:0000016	0.0268	second	UO	UO:0000010	74	degree	UO	UO:0000185	bold	sub-08_ses-01_task-ArchiStandard_acq-ap	sub-08/ses-01/func/sub-08_ses-01_task-ArchiStandard_acq-ap_bold.nii.gz	OpenfMRI	ds000244	https://openfmri.org/dataset/ds000244/	archi standard
sub-08	Data Acquisition	Magnetic Resonance Imaging	2	second	UO	UO:0000010	1.5x1.5x1.5	millimeter	UO	UO:0000016	0.0268	second	UO	UO:0000010	74	degree	UO	UO:0000185	bold	sub-08_ses-01_task-ArchiStandard_acq-pa	sub-08/ses-01/func/sub-08_ses-01_task-ArchiStandard_acq-pa_bold.nii.gz	OpenfMRI	ds000244	https://openfmri.org/dataset/ds000244/	archi standard
sub-08	Data Acquisition	Magnetic Resonance Imaging	2	second	UO	UO:0000010	1.5x1.5x1.5	millimeter	UO	UO:0000016	0.0268	second	UO	UO:0000010	74	degree	UO	UO:0000185	bold	sub-08_ses-02_task-HcpEmotion_acq-ap	sub-08/ses-02/func/sub-08_ses-02_task-HcpEmotion_acq-ap_bold.nii.gz	OpenfMRI	ds000244	https://openfmri.org/dataset/ds000244/	HCP emotion
sub-08	Data Acquisition	Magnetic Resonance Imaging	2	second	UO	UO:0000010	1.5x1.5x1.5	millimeter	UO	UO:0000016	0.0268	second	UO	UO:0000010	74	degree	UO	UO:0000185	bold	sub-08_ses-02_task-HcpEmotion_acq-pa	sub-08/ses-02/func/sub-08_ses-02_task-HcpEmotion_acq-pa_bold.nii.gz	OpenfMRI	ds000244	https://openfmri.org/dataset/ds000244/	HCP emotion
sub-08	Data Acquisition	Magnetic Resonance Imaging	2	second	UO	UO:0000010	1.5x1.5x1.5	millimeter	UO	UO:0000016	0.0268	second	UO	UO:0000010	74	degree	UO	UO:0000185	bold	sub-08_ses-02_task-HcpGambling_acq-ap	sub-08/ses-02/func/sub-08_ses-02_task-HcpGambling_acq-ap_bold.nii.gz	OpenfMRI	ds000244	https://openfmri.org/dataset/ds000244/	HCP gambling
sub-08	Data Acquisition	Magnetic Resonance Imaging	2	second	UO	UO:0000010	1.5x1.5x1.5	millimeter	UO	UO:0000016	0.0268	second	UO	UO:0000010	74	degree	UO	UO:0000185	bold	sub-08_ses-02_task-HcpGambling_acq-pa	sub-08/ses-02/func/sub-08_ses-02_task-HcpGambling_acq-pa_bold.nii.gz	OpenfMRI	ds000244	https://openfmri.org/dataset/ds000244/	HCP gambling
sub-08	Data Acquisition	Magnetic Resonance Imaging	2	second	UO	UO:0000010	1.5x1.5x1.5	millimeter	UO	UO:0000016	0.0268	second	UO	UO:0000010	74	degree	UO	UO:0000185	bold	sub-08_ses-02_task-HcpLanguage_acq-ap	sub-08/ses-02/func/sub-08_ses-02_task-HcpLanguage_acq-ap_bold.nii.gz	OpenfMRI	ds000244	https://openfmri.org/dataset/ds000244/	HCP langage
sub-08	Data Acquisition	Magnetic Resonance Imaging	2	second	UO	UO:0000010	1.5x1.5x1.5	millimeter	UO	UO:0000016	0.0268	second	UO	UO:0000010	74	degree	UO	UO:0000185	bold	sub-08_ses-02_task-HcpLanguage_acq-pa	sub-08/ses-02/func/sub-08_ses-02_task-HcpLanguage_acq-pa_bold.nii.gz	OpenfMRI	ds000244	https://openfmri.org/dataset/ds000244/	HCP langage
sub-08	Data Acquisition	Magnetic Resonance Imaging	2	second	UO	UO:0000010	1.5x1.5x1.5	millimeter	UO	UO:0000016	0.0268	second	UO	UO:0000010	74	degree	UO	UO:0000185	bold	sub-08_ses-02_task-HcpMotor_acq-ap	sub-08/ses-02/func/sub-08_ses-02_task-HcpMotor_acq-ap_bold.nii.gz	OpenfMRI	ds000244	https://openfmri.org/dataset/ds000244/	HCP motor
sub-08	Data Acquisition	Magnetic Resonance Imaging	2	second	UO	UO:0000010	1.5x1.5x1.5	millimeter	UO	UO:0000016	0.0268	second	UO	UO:0000010	74	degree	UO	UO:0000185	bold	sub-08_ses-02_task-HcpMotor_acq-pa	sub-08/ses-02/func/sub-08_ses-02_task-HcpMotor_acq-pa_bold.nii.gz	OpenfMRI	ds000244	https://openfmri.org/dataset/ds000244/	HCP motor
sub-08	Data Acquisition	Magnetic Resonance Imaging	2	second	UO	UO:0000010	1.5x1.5x1.5	millimeter	UO	UO:0000016	0.0268	second	UO	UO:0000010	74	degree	UO	UO:0000185	bold	sub-08_ses-03_task-HcpRelational_acq-ap	sub-08/ses-03/func/sub-08_ses-03_task-HcpRelational_acq-ap_bold.nii.gz	OpenfMRI	ds000244	https://openfmri.org/dataset/ds000244/	HCP relational
sub-08	Data Acquisition	Magnetic Resonance Imaging	2	second	UO	UO:0000010	1.5x1.5x1.5	millimeter	UO	UO:0000016	0.0268	second	UO	UO:0000010	74	degree	UO	UO:0000185	bold	sub-08_ses-03_task-HcpRelational_acq-pa	sub-08/ses-03/func/sub-08_ses-03_task-HcpRelational_acq-pa_bold.nii.gz	OpenfMRI	ds000244	https://openfmri.org/dataset/ds000244/	HCP relational
sub-08	Data Acquisition	Magnetic Resonance Imaging	2	second	UO	UO:0000010	1.5x1.5x1.5	millimeter	UO	UO:0000016	0.0268	second	UO	UO:0000010	74	degree	UO	UO:0000185	bold	sub-08_ses-03_task-HcpSocial_acq-ap	sub-08/ses-03/func/sub-08_ses-03_task-HcpSocial_acq-ap_bold.nii.gz	OpenfMRI	ds000244	https://openfmri.org/dataset/ds000244/	HCP social
sub-08	Data Acquisition	Magnetic Resonance Imaging	2	second	UO	UO:0000010	1.5x1.5x1.5	millimeter	UO	UO:0000016	0.0268	second	UO	UO:0000010	74	degree	UO	UO:0000185	bold	sub-08_ses-03_task-HcpSocial_acq-pa	sub-08/ses-03/func/sub-08_ses-03_task-HcpSocial_acq-pa_bold.nii.gz	OpenfMRI	ds000244	https://openfmri.org/dataset/ds000244/	HCP social
sub-08	Data Acquisition	Magnetic Resonance Imaging	2	second	UO	UO:0000010	1.5x1.5x1.5	millimeter	UO	UO:0000016	0.0268	second	UO	UO:0000010	74	degree	UO	UO:0000185	bold	sub-08_ses-03_task-HcpWm_acq-ap	sub-08/ses-03/func/sub-08_ses-03_task-HcpWm_acq-ap_bold.nii.gz	OpenfMRI	ds000244	https://openfmri.org/dataset/ds000244/	HCP WM
sub-08	Data Acquisition	Magnetic Resonance Imaging	2	second	UO	UO:0000010	1.5x1.5x1.5	millimeter	UO	UO:0000016	0.0268	second	UO	UO:0000010	74	degree	UO	UO:0000185	bold	sub-08_ses-03_task-HcpWm_acq-pa	sub-08/ses-03/func/sub-08_ses-03_task-HcpWm_acq-pa_bold.nii.gz	OpenfMRI	ds000244	https://openfmri.org/dataset/ds000244/	HCP WM
sub-08	Data Acquisition	Magnetic Resonance Imaging	2	second	UO	UO:0000010	1.5x1.5x1.5	millimeter	UO	UO:0000016	0.0268	second	UO	UO:0000010	74	degree	UO	UO:0000185	bold	sub-08_ses-04_task-RSVPLanguage00_acq-pa	sub-08/ses-04/func/sub-08_ses-04_task-RSVPLanguage00_acq-pa_bold.nii.gz	OpenfMRI	ds000244	https://openfmri.org/dataset/ds000244/	RSVP language
sub-08	Data Acquisition	Magnetic Resonance Imaging	2	second	UO	UO:0000010	1.5x1.5x1.5	millimeter	UO	UO:0000016	0.0268	second	UO	UO:0000010	74	degree	UO	UO:0000185	bold	sub-08_ses-04_task-RSVPLanguage01_acq-pa	sub-08/ses-04/func/sub-08_ses-04_task-RSVPLanguage01_acq-pa_bold.nii.gz	OpenfMRI	ds000244	https://openfmri.org/dataset/ds000244/	RSVP language
sub-08	Data Acquisition	Magnetic Resonance Imaging	2	second	UO	UO:0000010	1.5x1.5x1.5	millimeter	UO	UO:0000016	0.0268	second	UO	UO:0000010	74	degree	UO	UO:0000185	bold	sub-08_ses-04_task-RSVPLanguage02_acq-pa	sub-08/ses-04/func/sub-08_ses-04_task-RSVPLanguage02_acq-pa_bold.nii.gz	OpenfMRI	ds000244	https://openfmri.org/dataset/ds000244/	RSVP language
sub-08	Data Acquisition	Magnetic Resonance Imaging	2	second	UO	UO:0000010	1.5x1.5x1.5	millimeter	UO	UO:0000016	0.0268	second	UO	UO:0000010	74	degree	UO	UO:0000185	bold	sub-08_ses-04_task-RSVPLanguage03_acq-ap	sub-08/ses-04/func/sub-08_ses-04_task-RSVPLanguage03_acq-ap_bold.nii.gz	OpenfMRI	ds000244	https://openfmri.org/dataset/ds000244/	RSVP language
sub-08	Data Acquisition	Magnetic Resonance Imaging	2	second	UO	UO:0000010	1.5x1.5x1.5	millimeter	UO	UO:0000016	0.0268	second	UO	UO:0000010	74	degree	UO	UO:0000185	bold	sub-08_ses-04_task-RSVPLanguage04_acq-ap	sub-08/ses-04/func/sub-08_ses-04_task-RSVPLanguage04_acq-ap_bold.nii.gz	OpenfMRI	ds000244	https://openfmri.org/dataset/ds000244/	RSVP language
sub-08	Data Acquisition	Magnetic Resonance Imaging	2	second	UO	UO:0000010	1.5x1.5x1.5	millimeter	UO	UO:0000016	0.0268	second	UO	UO:0000010	74	degree	UO	UO:0000185	bold	sub-08_ses-04_task-RSVPLanguage05_acq-ap	sub-08/ses-04/func/sub-08_ses-04_task-RSVPLanguage05_acq-ap_bold.nii.gz	OpenfMRI	ds000244	https://openfmri.org/dataset/ds000244/	RSVP language
sub-09	Data Acquisition	Magnetic Resonance Imaging	2	second	UO	UO:0000010	1.5x1.5x1.5	millimeter	UO	UO:0000016	0.0268	second	UO	UO:0000010	74	degree	UO	UO:0000185	bold	sub-09_ses-00_task-ArchiSpatial_acq-ap	sub-09/ses-00/func/sub-09_ses-00_task-ArchiSpatial_acq-ap_bold.nii.gz	OpenfMRI	ds000244	https://openfmri.org/dataset/ds000244/	archi spatial
sub-09	Data Acquisition	Magnetic Resonance Imaging	2	second	UO	UO:0000010	1.5x1.5x1.5	millimeter	UO	UO:0000016	0.0268	second	UO	UO:0000010	74	degree	UO	UO:0000185	bold	sub-09_ses-00_task-ArchiSpatial_acq-pa	sub-09/ses-00/func/sub-09_ses-00_task-ArchiSpatial_acq-pa_bold.nii.gz	OpenfMRI	ds000244	https://openfmri.org/dataset/ds000244/	archi spatial
sub-09	Data Acquisition	Magnetic Resonance Imaging	2	second	UO	UO:0000010	1.5x1.5x1.5	millimeter	UO	UO:0000016	0.0268	second	UO	UO:0000010	74	degree	UO	UO:0000185	bold	sub-09_ses-00_task-ArchiStandard_acq-ap	sub-09/ses-00/func/sub-09_ses-00_task-ArchiStandard_acq-ap_bold.nii.gz	OpenfMRI	ds000244	https://openfmri.org/dataset/ds000244/	archi standard
sub-09	Data Acquisition	Magnetic Resonance Imaging	2	second	UO	UO:0000010	1.5x1.5x1.5	millimeter	UO	UO:0000016	0.0268	second	UO	UO:0000010	74	degree	UO	UO:0000185	bold	sub-09_ses-00_task-ArchiStandard_acq-pa	sub-09/ses-00/func/sub-09_ses-00_task-ArchiStandard_acq-pa_bold.nii.gz	OpenfMRI	ds000244	https://openfmri.org/dataset/ds000244/	archi standard
sub-09	Data Acquisition	Magnetic Resonance Imaging	2	second	UO	UO:0000010	1.5x1.5x1.5	millimeter	UO	UO:0000016	0.0268	second	UO	UO:0000010	74	degree	UO	UO:0000185	bold	sub-09_ses-01_task-HcpEmotion_acq-ap	sub-09/ses-01/func/sub-09_ses-01_task-HcpEmotion_acq-ap_bold.nii.gz	OpenfMRI	ds000244	https://openfmri.org/dataset/ds000244/	HCP emotion
sub-09	Data Acquisition	Magnetic Resonance Imaging	2	second	UO	UO:0000010	1.5x1.5x1.5	millimeter	UO	UO:0000016	0.0268	second	UO	UO:0000010	74	degree	UO	UO:0000185	bold	sub-09_ses-01_task-HcpEmotion_acq-pa	sub-09/ses-01/func/sub-09_ses-01_task-HcpEmotion_acq-pa_bold.nii.gz	OpenfMRI	ds000244	https://openfmri.org/dataset/ds000244/	HCP emotion
sub-09	Data Acquisition	Magnetic Resonance Imaging	2	second	UO	UO:0000010	1.5x1.5x1.5	millimeter	UO	UO:0000016	0.0268	second	UO	UO:0000010	74	degree	UO	UO:0000185	bold	sub-09_ses-01_task-HcpGambling_acq-ap	sub-09/ses-01/func/sub-09_ses-01_task-HcpGambling_acq-ap_bold.nii.gz	OpenfMRI	ds000244	https://openfmri.org/dataset/ds000244/	HCP gambling
sub-09	Data Acquisition	Magnetic Resonance Imaging	2	second	UO	UO:0000010	1.5x1.5x1.5	millimeter	UO	UO:0000016	0.0268	second	UO	UO:0000010	74	degree	UO	UO:0000185	bold	sub-09_ses-01_task-HcpGambling_acq-pa	sub-09/ses-01/func/sub-09_ses-01_task-HcpGambling_acq-pa_bold.nii.gz	OpenfMRI	ds000244	https://openfmri.org/dataset/ds000244/	HCP gambling
sub-09	Data Acquisition	Magnetic Resonance Imaging	2	second	UO	UO:0000010	1.5x1.5x1.5	millimeter	UO	UO:0000016	0.0268	second	UO	UO:0000010	74	degree	UO	UO:0000185	bold	sub-09_ses-01_task-HcpLanguage_acq-ap	sub-09/ses-01/func/sub-09_ses-01_task-HcpLanguage_acq-ap_bold.nii.gz	OpenfMRI	ds000244	https://openfmri.org/dataset/ds000244/	HCP langage
sub-09	Data Acquisition	Magnetic Resonance Imaging	2	second	UO	UO:0000010	1.5x1.5x1.5	millimeter	UO	UO:0000016	0.0268	second	UO	UO:0000010	74	degree	UO	UO:0000185	bold	sub-09_ses-01_task-HcpLanguage_acq-pa	sub-09/ses-01/func/sub-09_ses-01_task-HcpLanguage_acq-pa_bold.nii.gz	OpenfMRI	ds000244	https://openfmri.org/dataset/ds000244/	HCP langage
sub-09	Data Acquisition	Magnetic Resonance Imaging	2	second	UO	UO:0000010	1.5x1.5x1.5	millimeter	UO	UO:0000016	0.0268	second	UO	UO:0000010	74	degree	UO	UO:0000185	bold	sub-09_ses-01_task-HcpMotor_acq-ap	sub-09/ses-01/func/sub-09_ses-01_task-HcpMotor_acq-ap_bold.nii.gz	OpenfMRI	ds000244	https://openfmri.org/dataset/ds000244/	HCP motor
sub-09	Data Acquisition	Magnetic Resonance Imaging	2	second	UO	UO:0000010	1.5x1.5x1.5	millimeter	UO	UO:0000016	0.0268	second	UO	UO:0000010	74	degree	UO	UO:0000185	bold	sub-09_ses-01_task-HcpMotor_acq-pa	sub-09/ses-01/func/sub-09_ses-01_task-HcpMotor_acq-pa_bold.nii.gz	OpenfMRI	ds000244	https://openfmri.org/dataset/ds000244/	HCP motor
sub-09	Data Acquisition	Magnetic Resonance Imaging	2	second	UO	UO:0000010	1.5x1.5x1.5	millimeter	UO	UO:0000016	0.0268	second	UO	UO:0000010	74	degree	UO	UO:0000185	bold	sub-09_ses-02_task-HcpRelational_acq-ap	sub-09/ses-02/func/sub-09_ses-02_task-HcpRelational_acq-ap_bold.nii.gz	OpenfMRI	ds000244	https://openfmri.org/dataset/ds000244/	HCP relational
sub-09	Data Acquisition	Magnetic Resonance Imaging	2	second	UO	UO:0000010	1.5x1.5x1.5	millimeter	UO	UO:0000016	0.0268	second	UO	UO:0000010	74	degree	UO	UO:0000185	bold	sub-09_ses-02_task-HcpRelational_acq-pa	sub-09/ses-02/func/sub-09_ses-02_task-HcpRelational_acq-pa_bold.nii.gz	OpenfMRI	ds000244	https://openfmri.org/dataset/ds000244/	HCP relational
sub-09	Data Acquisition	Magnetic Resonance Imaging	2	second	UO	UO:0000010	1.5x1.5x1.5	millimeter	UO	UO:0000016	0.0268	second	UO	UO:0000010	74	degree	UO	UO:0000185	bold	sub-09_ses-02_task-HcpSocial_acq-ap	sub-09/ses-02/func/sub-09_ses-02_task-HcpSocial_acq-ap_bold.nii.gz	OpenfMRI	ds000244	https://openfmri.org/dataset/ds000244/	HCP social
sub-09	Data Acquisition	Magnetic Resonance Imaging	2	second	UO	UO:0000010	1.5x1.5x1.5	millimeter	UO	UO:0000016	0.0268	second	UO	UO:0000010	74	degree	UO	UO:0000185	bold	sub-09_ses-02_task-HcpSocial_acq-pa	sub-09/ses-02/func/sub-09_ses-02_task-HcpSocial_acq-pa_bold.nii.gz	OpenfMRI	ds000244	https://openfmri.org/dataset/ds000244/	HCP social
sub-09	Data Acquisition	Magnetic Resonance Imaging	2	second	UO	UO:0000010	1.5x1.5x1.5	millimeter	UO	UO:0000016	0.0268	second	UO	UO:0000010	74	degree	UO	UO:0000185	bold	sub-09_ses-02_task-HcpWm_acq-ap	sub-09/ses-02/func/sub-09_ses-02_task-HcpWm_acq-ap_bold.nii.gz	OpenfMRI	ds000244	https://openfmri.org/dataset/ds000244/	HCP WM
sub-09	Data Acquisition	Magnetic Resonance Imaging	2	second	UO	UO:0000010	1.5x1.5x1.5	millimeter	UO	UO:0000016	0.0268	second	UO	UO:0000010	74	degree	UO	UO:0000185	bold	sub-09_ses-02_task-HcpWm_acq-pa	sub-09/ses-02/func/sub-09_ses-02_task-HcpWm_acq-pa_bold.nii.gz	OpenfMRI	ds000244	https://openfmri.org/dataset/ds000244/	HCP WM
sub-09	Data Acquisition	Magnetic Resonance Imaging	2	second	UO	UO:0000010	1.5x1.5x1.5	millimeter	UO	UO:0000016	0.0268	second	UO	UO:0000010	74	degree	UO	UO:0000185	bold	sub-09_ses-04_task-RSVPLanguage00_acq-pa	sub-09/ses-04/func/sub-09_ses-04_task-RSVPLanguage00_acq-pa_bold.nii.gz	OpenfMRI	ds000244	https://openfmri.org/dataset/ds000244/	RSVP language
sub-09	Data Acquisition	Magnetic Resonance Imaging	2	second	UO	UO:0000010	1.5x1.5x1.5	millimeter	UO	UO:0000016	0.0268	second	UO	UO:0000010	74	degree	UO	UO:0000185	bold	sub-09_ses-04_task-RSVPLanguage01_acq-pa	sub-09/ses-04/func/sub-09_ses-04_task-RSVPLanguage01_acq-pa_bold.nii.gz	OpenfMRI	ds000244	https://openfmri.org/dataset/ds000244/	RSVP language
sub-09	Data Acquisition	Magnetic Resonance Imaging	2	second	UO	UO:0000010	1.5x1.5x1.5	millimeter	UO	UO:0000016	0.0268	second	UO	UO:0000010	74	degree	UO	UO:0000185	bold	sub-09_ses-04_task-RSVPLanguage02_acq-pa	sub-09/ses-04/func/sub-09_ses-04_task-RSVPLanguage02_acq-pa_bold.nii.gz	OpenfMRI	ds000244	https://openfmri.org/dataset/ds000244/	RSVP language
sub-09	Data Acquisition	Magnetic Resonance Imaging	2	second	UO	UO:0000010	1.5x1.5x1.5	millimeter	UO	UO:0000016	0.0268	second	UO	UO:0000010	74	degree	UO	UO:0000185	bold	sub-09_ses-04_task-RSVPLanguage03_acq-ap	sub-09/ses-04/func/sub-09_ses-04_task-RSVPLanguage03_acq-ap_bold.nii.gz	OpenfMRI	ds000244	https://openfmri.org/dataset/ds000244/	RSVP language
sub-09	Data Acquisition	Magnetic Resonance Imaging	2	second	UO	UO:0000010	1.5x1.5x1.5	millimeter	UO	UO:0000016	0.0268	second	UO	UO:0000010	74	degree	UO	UO:0000185	bold	sub-09_ses-04_task-RSVPLanguage04_acq-ap	sub-09/ses-04/func/sub-09_ses-04_task-RSVPLanguage04_acq-ap_bold.nii.gz	OpenfMRI	ds000244	https://openfmri.org/dataset/ds000244/	RSVP language
sub-09	Data Acquisition	Magnetic Resonance Imaging	2	second	UO	UO:0000010	1.5x1.5x1.5	millimeter	UO	UO:0000016	0.0268	second	UO	UO:0000010	74	degree	UO	UO:0000185	bold	sub-09_ses-04_task-RSVPLanguage05_acq-ap	sub-09/ses-04/func/sub-09_ses-04_task-RSVPLanguage05_acq-ap_bold.nii.gz	OpenfMRI	ds000244	https://openfmri.org/dataset/ds000244/	RSVP language
sub-09	Data Acquisition	Magnetic Resonance Imaging	2	second	UO	UO:0000010	1.5x1.5x1.5	millimeter	UO	UO:0000016	0.0268	second	UO	UO:0000010	74	degree	UO	UO:0000185	bold	sub-09_ses-05_task-ArchiEmotional_acq-ap	sub-09/ses-05/func/sub-09_ses-05_task-ArchiEmotional_acq-ap_bold.nii.gz	OpenfMRI	ds000244	https://openfmri.org/dataset/ds000244/	archi emotional
sub-09	Data Acquisition	Magnetic Resonance Imaging	2	second	UO	UO:0000010	1.5x1.5x1.5	millimeter	UO	UO:0000016	0.0268	second	UO	UO:0000010	74	degree	UO	UO:0000185	bold	sub-09_ses-05_task-ArchiEmotional_acq-pa	sub-09/ses-05/func/sub-09_ses-05_task-ArchiEmotional_acq-pa_bold.nii.gz	OpenfMRI	ds000244	https://openfmri.org/dataset/ds000244/	archi emotional
sub-09	Data Acquisition	Magnetic Resonance Imaging	2	second	UO	UO:0000010	1.5x1.5x1.5	millimeter	UO	UO:0000016	0.0268	second	UO	UO:0000010	74	degree	UO	UO:0000185	bold	sub-09_ses-05_task-ArchiSocial_acq-ap	sub-09/ses-05/func/sub-09_ses-05_task-ArchiSocial_acq-ap_bold.nii.gz	OpenfMRI	ds000244	https://openfmri.org/dataset/ds000244/	archi social
sub-09	Data Acquisition	Magnetic Resonance Imaging	2	second	UO	UO:0000010	1.5x1.5x1.5	millimeter	UO	UO:0000016	0.0268	second	UO	UO:0000010	74	degree	UO	UO:0000185	bold	sub-09_ses-05_task-ArchiSocial_acq-pa	sub-09/ses-05/func/sub-09_ses-05_task-ArchiSocial_acq-pa_bold.nii.gz	OpenfMRI	ds000244	https://openfmri.org/dataset/ds000244/	archi social
sub-09	Data Acquisition	Magnetic Resonance Imaging	2	second	UO	UO:0000010	1.5x1.5x1.5	millimeter	UO	UO:0000016	0.0268	second	UO	UO:0000010	74	degree	UO	UO:0000185	bold	sub-09_ses-05_task-ArchiSpatial_acq-ap	sub-09/ses-05/func/sub-09_ses-05_task-ArchiSpatial_acq-ap_bold.nii.gz	OpenfMRI	ds000244	https://openfmri.org/dataset/ds000244/	archi spatial
sub-09	Data Acquisition	Magnetic Resonance Imaging	2	second	UO	UO:0000010	1.5x1.5x1.5	millimeter	UO	UO:0000016	0.0268	second	UO	UO:0000010	74	degree	UO	UO:0000185	bold	sub-09_ses-05_task-ArchiSpatial_acq-pa	sub-09/ses-05/func/sub-09_ses-05_task-ArchiSpatial_acq-pa_bold.nii.gz	OpenfMRI	ds000244	https://openfmri.org/dataset/ds000244/	archi spatial
sub-09	Data Acquisition	Magnetic Resonance Imaging	2	second	UO	UO:0000010	1.5x1.5x1.5	millimeter	UO	UO:0000016	0.0268	second	UO	UO:0000010	74	degree	UO	UO:0000185	bold	sub-09_ses-05_task-ArchiStandard_acq-ap	sub-09/ses-05/func/sub-09_ses-05_task-ArchiStandard_acq-ap_bold.nii.gz	OpenfMRI	ds000244	https://openfmri.org/dataset/ds000244/	archi standard
sub-09	Data Acquisition	Magnetic Resonance Imaging	2	second	UO	UO:0000010	1.5x1.5x1.5	millimeter	UO	UO:0000016	0.0268	second	UO	UO:0000010	74	degree	UO	UO:0000185	bold	sub-09_ses-05_task-ArchiStandard_acq-pa	sub-09/ses-05/func/sub-09_ses-05_task-ArchiStandard_acq-pa_bold.nii.gz	OpenfMRI	ds000244	https://openfmri.org/dataset/ds000244/	archi standard
sub-11	Data Acquisition	Magnetic Resonance Imaging	2	second	UO	UO:0000010	1.5x1.5x1.5	millimeter	UO	UO:0000016	0.0268	second	UO	UO:0000010	74	degree	UO	UO:0000185	bold	sub-11_ses-00_task-ArchiSpatial_acq-ap	sub-11/ses-00/func/sub-11_ses-00_task-ArchiSpatial_acq-ap_bold.nii.gz	OpenfMRI	ds000244	https://openfmri.org/dataset/ds000244/	archi spatial
sub-11	Data Acquisition	Magnetic Resonance Imaging	2	second	UO	UO:0000010	1.5x1.5x1.5	millimeter	UO	UO:0000016	0.0268	second	UO	UO:0000010	74	degree	UO	UO:0000185	bold	sub-11_ses-00_task-ArchiSpatial_acq-pa	sub-11/ses-00/func/sub-11_ses-00_task-ArchiSpatial_acq-pa_bold.nii.gz	OpenfMRI	ds000244	https://openfmri.org/dataset/ds000244/	archi spatial
sub-11	Data Acquisition	Magnetic Resonance Imaging	2	second	UO	UO:0000010	1.5x1.5x1.5	millimeter	UO	UO:0000016	0.0268	second	UO	UO:0000010	74	degree	UO	UO:0000185	bold	sub-11_ses-00_task-ArchiStandard_acq-ap	sub-11/ses-00/func/sub-11_ses-00_task-ArchiStandard_acq-ap_bold.nii.gz	OpenfMRI	ds000244	https://openfmri.org/dataset/ds000244/	archi standard
sub-11	Data Acquisition	Magnetic Resonance Imaging	2	second	UO	UO:0000010	1.5x1.5x1.5	millimeter	UO	UO:0000016	0.0268	second	UO	UO:0000010	74	degree	UO	UO:0000185	bold	sub-11_ses-00_task-ArchiStandard_acq-pa	sub-11/ses-00/func/sub-11_ses-00_task-ArchiStandard_acq-pa_bold.nii.gz	OpenfMRI	ds000244	https://openfmri.org/dataset/ds000244/	archi standard
sub-11	Data Acquisition	Magnetic Resonance Imaging	2	second	UO	UO:0000010	1.5x1.5x1.5	millimeter	UO	UO:0000016	0.0268	second	UO	UO:0000010	74	degree	UO	UO:0000185	bold	sub-11_ses-01_task-HcpEmotion_acq-ap	sub-11/ses-01/func/sub-11_ses-01_task-HcpEmotion_acq-ap_bold.nii.gz	OpenfMRI	ds000244	https://openfmri.org/dataset/ds000244/	HCP emotion
sub-11	Data Acquisition	Magnetic Resonance Imaging	2	second	UO	UO:0000010	1.5x1.5x1.5	millimeter	UO	UO:0000016	0.0268	second	UO	UO:0000010	74	degree	UO	UO:0000185	bold	sub-11_ses-01_task-HcpEmotion_acq-pa	sub-11/ses-01/func/sub-11_ses-01_task-HcpEmotion_acq-pa_bold.nii.gz	OpenfMRI	ds000244	https://openfmri.org/dataset/ds000244/	HCP emotion
sub-11	Data Acquisition	Magnetic Resonance Imaging	2	second	UO	UO:0000010	1.5x1.5x1.5	millimeter	UO	UO:0000016	0.0268	second	UO	UO:0000010	74	degree	UO	UO:0000185	bold	sub-11_ses-01_task-HcpGambling_acq-ap	sub-11/ses-01/func/sub-11_ses-01_task-HcpGambling_acq-ap_bold.nii.gz	OpenfMRI	ds000244	https://openfmri.org/dataset/ds000244/	HCP gambling
sub-11	Data Acquisition	Magnetic Resonance Imaging	2	second	UO	UO:0000010	1.5x1.5x1.5	millimeter	UO	UO:0000016	0.0268	second	UO	UO:0000010	74	degree	UO	UO:0000185	bold	sub-11_ses-01_task-HcpGambling_acq-pa	sub-11/ses-01/func/sub-11_ses-01_task-HcpGambling_acq-pa_bold.nii.gz	OpenfMRI	ds000244	https://openfmri.org/dataset/ds000244/	HCP gambling
sub-11	Data Acquisition	Magnetic Resonance Imaging	2	second	UO	UO:0000010	1.5x1.5x1.5	millimeter	UO	UO:0000016	0.0268	second	UO	UO:0000010	74	degree	UO	UO:0000185	bold	sub-11_ses-01_task-HcpLanguage_acq-ap	sub-11/ses-01/func/sub-11_ses-01_task-HcpLanguage_acq-ap_bold.nii.gz	OpenfMRI	ds000244	https://openfmri.org/dataset/ds000244/	HCP langage
sub-11	Data Acquisition	Magnetic Resonance Imaging	2	second	UO	UO:0000010	1.5x1.5x1.5	millimeter	UO	UO:0000016	0.0268	second	UO	UO:0000010	74	degree	UO	UO:0000185	bold	sub-11_ses-01_task-HcpLanguage_acq-pa	sub-11/ses-01/func/sub-11_ses-01_task-HcpLanguage_acq-pa_bold.nii.gz	OpenfMRI	ds000244	https://openfmri.org/dataset/ds000244/	HCP langage
sub-11	Data Acquisition	Magnetic Resonance Imaging	2	second	UO	UO:0000010	1.5x1.5x1.5	millimeter	UO	UO:0000016	0.0268	second	UO	UO:0000010	74	degree	UO	UO:0000185	bold	sub-11_ses-01_task-HcpMotor_acq-ap	sub-11/ses-01/func/sub-11_ses-01_task-HcpMotor_acq-ap_bold.nii.gz	OpenfMRI	ds000244	https://openfmri.org/dataset/ds000244/	HCP motor
sub-11	Data Acquisition	Magnetic Resonance Imaging	2	second	UO	UO:0000010	1.5x1.5x1.5	millimeter	UO	UO:0000016	0.0268	second	UO	UO:0000010	74	degree	UO	UO:0000185	bold	sub-11_ses-01_task-HcpMotor_acq-pa	sub-11/ses-01/func/sub-11_ses-01_task-HcpMotor_acq-pa_bold.nii.gz	OpenfMRI	ds000244	https://openfmri.org/dataset/ds000244/	HCP motor
sub-11	Data Acquisition	Magnetic Resonance Imaging	2	second	UO	UO:0000010	1.5x1.5x1.5	millimeter	UO	UO:0000016	0.0268	second	UO	UO:0000010	74	degree	UO	UO:0000185	bold	sub-11_ses-02_task-HcpRelational_acq-ap	sub-11/ses-02/func/sub-11_ses-02_task-HcpRelational_acq-ap_bold.nii.gz	OpenfMRI	ds000244	https://openfmri.org/dataset/ds000244/	HCP relational
sub-11	Data Acquisition	Magnetic Resonance Imaging	2	second	UO	UO:0000010	1.5x1.5x1.5	millimeter	UO	UO:0000016	0.0268	second	UO	UO:0000010	74	degree	UO	UO:0000185	bold	sub-11_ses-02_task-HcpRelational_acq-pa	sub-11/ses-02/func/sub-11_ses-02_task-HcpRelational_acq-pa_bold.nii.gz	OpenfMRI	ds000244	https://openfmri.org/dataset/ds000244/	HCP relational
sub-11	Data Acquisition	Magnetic Resonance Imaging	2	second	UO	UO:0000010	1.5x1.5x1.5	millimeter	UO	UO:0000016	0.0268	second	UO	UO:0000010	74	degree	UO	UO:0000185	bold	sub-11_ses-02_task-HcpSocial_acq-ap	sub-11/ses-02/func/sub-11_ses-02_task-HcpSocial_acq-ap_bold.nii.gz	OpenfMRI	ds000244	https://openfmri.org/dataset/ds000244/	HCP social
sub-11	Data Acquisition	Magnetic Resonance Imaging	2	second	UO	UO:0000010	1.5x1.5x1.5	millimeter	UO	UO:0000016	0.0268	second	UO	UO:0000010	74	degree	UO	UO:0000185	bold	sub-11_ses-02_task-HcpSocial_acq-pa	sub-11/ses-02/func/sub-11_ses-02_task-HcpSocial_acq-pa_bold.nii.gz	OpenfMRI	ds000244	https://openfmri.org/dataset/ds000244/	HCP social
sub-11	Data Acquisition	Magnetic Resonance Imaging	2	second	UO	UO:0000010	1.5x1.5x1.5	millimeter	UO	UO:0000016	0.0268	second	UO	UO:0000010	74	degree	UO	UO:0000185	bold	sub-11_ses-02_task-HcpWm_acq-ap	sub-11/ses-02/func/sub-11_ses-02_task-HcpWm_acq-ap_bold.nii.gz	OpenfMRI	ds000244	https://openfmri.org/dataset/ds000244/	HCP WM
sub-11	Data Acquisition	Magnetic Resonance Imaging	2	second	UO	UO:0000010	1.5x1.5x1.5	millimeter	UO	UO:0000016	0.0268	second	UO	UO:0000010	74	degree	UO	UO:0000185	bold	sub-11_ses-02_task-HcpWm_acq-pa	sub-11/ses-02/func/sub-11_ses-02_task-HcpWm_acq-pa_bold.nii.gz	OpenfMRI	ds000244	https://openfmri.org/dataset/ds000244/	HCP WM
sub-11	Data Acquisition	Magnetic Resonance Imaging	2	second	UO	UO:0000010	1.5x1.5x1.5	millimeter	UO	UO:0000016	0.0268	second	UO	UO:0000010	74	degree	UO	UO:0000185	bold	sub-11_ses-03_task-RSVPLanguage00_acq-pa	sub-11/ses-03/func/sub-11_ses-03_task-RSVPLanguage00_acq-pa_bold.nii.gz	OpenfMRI	ds000244	https://openfmri.org/dataset/ds000244/	RSVP language
sub-11	Data Acquisition	Magnetic Resonance Imaging	2	second	UO	UO:0000010	1.5x1.5x1.5	millimeter	UO	UO:0000016	0.0268	second	UO	UO:0000010	74	degree	UO	UO:0000185	bold	sub-11_ses-03_task-RSVPLanguage01_acq-pa	sub-11/ses-03/func/sub-11_ses-03_task-RSVPLanguage01_acq-pa_bold.nii.gz	OpenfMRI	ds000244	https://openfmri.org/dataset/ds000244/	RSVP language
sub-11	Data Acquisition	Magnetic Resonance Imaging	2	second	UO	UO:0000010	1.5x1.5x1.5	millimeter	UO	UO:0000016	0.0268	second	UO	UO:0000010	74	degree	UO	UO:0000185	bold	sub-11_ses-03_task-RSVPLanguage02_acq-pa	sub-11/ses-03/func/sub-11_ses-03_task-RSVPLanguage02_acq-pa_bold.nii.gz	OpenfMRI	ds000244	https://openfmri.org/dataset/ds000244/	RSVP language
sub-11	Data Acquisition	Magnetic Resonance Imaging	2	second	UO	UO:0000010	1.5x1.5x1.5	millimeter	UO	UO:0000016	0.0268	second	UO	UO:0000010	74	degree	UO	UO:0000185	bold	sub-11_ses-03_task-RSVPLanguage03_acq-ap	sub-11/ses-03/func/sub-11_ses-03_task-RSVPLanguage03_acq-ap_bold.nii.gz	OpenfMRI	ds000244	https://openfmri.org/dataset/ds000244/	RSVP language
sub-11	Data Acquisition	Magnetic Resonance Imaging	2	second	UO	UO:0000010	1.5x1.5x1.5	millimeter	UO	UO:0000016	0.0268	second	UO	UO:0000010	74	degree	UO	UO:0000185	bold	sub-11_ses-03_task-RSVPLanguage04_acq-ap	sub-11/ses-03/func/sub-11_ses-03_task-RSVPLanguage04_acq-ap_bold.nii.gz	OpenfMRI	ds000244	https://openfmri.org/dataset/ds000244/	RSVP language
sub-11	Data Acquisition	Magnetic Resonance Imaging	2	second	UO	UO:0000010	1.5x1.5x1.5	millimeter	UO	UO:0000016	0.0268	second	UO	UO:0000010	74	degree	UO	UO:0000185	bold	sub-11_ses-03_task-RSVPLanguage05_acq-ap	sub-11/ses-03/func/sub-11_ses-03_task-RSVPLanguage05_acq-ap_bold.nii.gz	OpenfMRI	ds000244	https://openfmri.org/dataset/ds000244/	RSVP language
sub-11	Data Acquisition	Magnetic Resonance Imaging	2	second	UO	UO:0000010	1.5x1.5x1.5	millimeter	UO	UO:0000016	0.0268	second	UO	UO:0000010	74	degree	UO	UO:0000185	bold	sub-11_ses-05_task-ArchiEmotional_acq-ap	sub-11/ses-05/func/sub-11_ses-05_task-ArchiEmotional_acq-ap_bold.nii.gz	OpenfMRI	ds000244	https://openfmri.org/dataset/ds000244/	archi emotional
sub-11	Data Acquisition	Magnetic Resonance Imaging	2	second	UO	UO:0000010	1.5x1.5x1.5	millimeter	UO	UO:0000016	0.0268	second	UO	UO:0000010	74	degree	UO	UO:0000185	bold	sub-11_ses-05_task-ArchiEmotional_acq-pa	sub-11/ses-05/func/sub-11_ses-05_task-ArchiEmotional_acq-pa_bold.nii.gz	OpenfMRI	ds000244	https://openfmri.org/dataset/ds000244/	archi emotional
sub-11	Data Acquisition	Magnetic Resonance Imaging	2	second	UO	UO:0000010	1.5x1.5x1.5	millimeter	UO	UO:0000016	0.0268	second	UO	UO:0000010	74	degree	UO	UO:0000185	bold	sub-11_ses-05_task-ArchiSocial_acq-ap	sub-11/ses-05/func/sub-11_ses-05_task-ArchiSocial_acq-ap_bold.nii.gz	OpenfMRI	ds000244	https://openfmri.org/dataset/ds000244/	archi social
sub-11	Data Acquisition	Magnetic Resonance Imaging	2	second	UO	UO:0000010	1.5x1.5x1.5	millimeter	UO	UO:0000016	0.0268	second	UO	UO:0000010	74	degree	UO	UO:0000185	bold	sub-11_ses-05_task-ArchiSocial_acq-pa	sub-11/ses-05/func/sub-11_ses-05_task-ArchiSocial_acq-pa_bold.nii.gz	OpenfMRI	ds000244	https://openfmri.org/dataset/ds000244/	archi social
sub-11	Data Acquisition	Magnetic Resonance Imaging	2	second	UO	UO:0000010	1.5x1.5x1.5	millimeter	UO	UO:0000016	0.0268	second	UO	UO:0000010	74	degree	UO	UO:0000185	bold	sub-11_ses-05_task-ArchiSpatial_acq-ap	sub-11/ses-05/func/sub-11_ses-05_task-ArchiSpatial_acq-ap_bold.nii.gz	OpenfMRI	ds000244	https://openfmri.org/dataset/ds000244/	archi spatial
sub-11	Data Acquisition	Magnetic Resonance Imaging	2	second	UO	UO:0000010	1.5x1.5x1.5	millimeter	UO	UO:0000016	0.0268	second	UO	UO:0000010	74	degree	UO	UO:0000185	bold	sub-11_ses-05_task-ArchiSpatial_acq-pa	sub-11/ses-05/func/sub-11_ses-05_task-ArchiSpatial_acq-pa_bold.nii.gz	OpenfMRI	ds000244	https://openfmri.org/dataset/ds000244/	archi spatial
sub-11	Data Acquisition	Magnetic Resonance Imaging	2	second	UO	UO:0000010	1.5x1.5x1.5	millimeter	UO	UO:0000016	0.0268	second	UO	UO:0000010	74	degree	UO	UO:0000185	bold	sub-11_ses-05_task-ArchiStandard_acq-ap	sub-11/ses-05/func/sub-11_ses-05_task-ArchiStandard_acq-ap_bold.nii.gz	OpenfMRI	ds000244	https://openfmri.org/dataset/ds000244/	archi standard
sub-11	Data Acquisition	Magnetic Resonance Imaging	2	second	UO	UO:0000010	1.5x1.5x1.5	millimeter	UO	UO:0000016	0.0268	second	UO	UO:0000010	74	degree	UO	UO:0000185	bold	sub-11_ses-05_task-ArchiStandard_acq-pa	sub-11/ses-05/func/sub-11_ses-05_task-ArchiStandard_acq-pa_bold.nii.gz	OpenfMRI	ds000244	https://openfmri.org/dataset/ds000244/	archi standard
sub-12	Data Acquisition	Magnetic Resonance Imaging	2	second	UO	UO:0000010	1.5x1.5x1.5	millimeter	UO	UO:0000016	0.0268	second	UO	UO:0000010	74	degree	UO	UO:0000185	bold	sub-12_ses-00_task-ArchiSpatial_acq-ap	sub-12/ses-00/func/sub-12_ses-00_task-ArchiSpatial_acq-ap_bold.nii.gz	OpenfMRI	ds000244	https://openfmri.org/dataset/ds000244/	archi spatial
sub-12	Data Acquisition	Magnetic Resonance Imaging	2	second	UO	UO:0000010	1.5x1.5x1.5	millimeter	UO	UO:0000016	0.0268	second	UO	UO:0000010	74	degree	UO	UO:0000185	bold	sub-12_ses-00_task-ArchiSpatial_acq-pa	sub-12/ses-00/func/sub-12_ses-00_task-ArchiSpatial_acq-pa_bold.nii.gz	OpenfMRI	ds000244	https://openfmri.org/dataset/ds000244/	archi spatial
sub-12	Data Acquisition	Magnetic Resonance Imaging	2	second	UO	UO:0000010	1.5x1.5x1.5	millimeter	UO	UO:0000016	0.0268	second	UO	UO:0000010	74	degree	UO	UO:0000185	bold	sub-12_ses-00_task-ArchiStandard_acq-ap	sub-12/ses-00/func/sub-12_ses-00_task-ArchiStandard_acq-ap_bold.nii.gz	OpenfMRI	ds000244	https://openfmri.org/dataset/ds000244/	archi standard
sub-12	Data Acquisition	Magnetic Resonance Imaging	2	second	UO	UO:0000010	1.5x1.5x1.5	millimeter	UO	UO:0000016	0.0268	second	UO	UO:0000010	74	degree	UO	UO:0000185	bold	sub-12_ses-00_task-ArchiStandard_acq-pa	sub-12/ses-00/func/sub-12_ses-00_task-ArchiStandard_acq-pa_bold.nii.gz	OpenfMRI	ds000244	https://openfmri.org/dataset/ds000244/	archi standard
sub-12	Data Acquisition	Magnetic Resonance Imaging	2	second	UO	UO:0000010	1.5x1.5x1.5	millimeter	UO	UO:0000016	0.0268	second	UO	UO:0000010	74	degree	UO	UO:0000185	bold	sub-12_ses-01_task-HcpEmotion_acq-ap	sub-12/ses-01/func/sub-12_ses-01_task-HcpEmotion_acq-ap_bold.nii.gz	OpenfMRI	ds000244	https://openfmri.org/dataset/ds000244/	HCP emotion
sub-12	Data Acquisition	Magnetic Resonance Imaging	2	second	UO	UO:0000010	1.5x1.5x1.5	millimeter	UO	UO:0000016	0.0268	second	UO	UO:0000010	74	degree	UO	UO:0000185	bold	sub-12_ses-01_task-HcpEmotion_acq-pa	sub-12/ses-01/func/sub-12_ses-01_task-HcpEmotion_acq-pa_bold.nii.gz	OpenfMRI	ds000244	https://openfmri.org/dataset/ds000244/	HCP emotion
sub-12	Data Acquisition	Magnetic Resonance Imaging	2	second	UO	UO:0000010	1.5x1.5x1.5	millimeter	UO	UO:0000016	0.0268	second	UO	UO:0000010	74	degree	UO	UO:0000185	bold	sub-12_ses-01_task-HcpGambling_acq-ap	sub-12/ses-01/func/sub-12_ses-01_task-HcpGambling_acq-ap_bold.nii.gz	OpenfMRI	ds000244	https://openfmri.org/dataset/ds000244/	HCP gambling
sub-12	Data Acquisition	Magnetic Resonance Imaging	2	second	UO	UO:0000010	1.5x1.5x1.5	millimeter	UO	UO:0000016	0.0268	second	UO	UO:0000010	74	degree	UO	UO:0000185	bold	sub-12_ses-01_task-HcpGambling_acq-pa	sub-12/ses-01/func/sub-12_ses-01_task-HcpGambling_acq-pa_bold.nii.gz	OpenfMRI	ds000244	https://openfmri.org/dataset/ds000244/	HCP gambling
sub-12	Data Acquisition	Magnetic Resonance Imaging	2	second	UO	UO:0000010	1.5x1.5x1.5	millimeter	UO	UO:0000016	0.0268	second	UO	UO:0000010	74	degree	UO	UO:0000185	bold	sub-12_ses-01_task-HcpLanguage_acq-ap	sub-12/ses-01/func/sub-12_ses-01_task-HcpLanguage_acq-ap_bold.nii.gz	OpenfMRI	ds000244	https://openfmri.org/dataset/ds000244/	HCP langage
sub-12	Data Acquisition	Magnetic Resonance Imaging	2	second	UO	UO:0000010	1.5x1.5x1.5	millimeter	UO	UO:0000016	0.0268	second	UO	UO:0000010	74	degree	UO	UO:0000185	bold	sub-12_ses-01_task-HcpLanguage_acq-pa	sub-12/ses-01/func/sub-12_ses-01_task-HcpLanguage_acq-pa_bold.nii.gz	OpenfMRI	ds000244	https://openfmri.org/dataset/ds000244/	HCP langage
sub-12	Data Acquisition	Magnetic Resonance Imaging	2	second	UO	UO:0000010	1.5x1.5x1.5	millimeter	UO	UO:0000016	0.0268	second	UO	UO:0000010	74	degree	UO	UO:0000185	bold	sub-12_ses-01_task-HcpMotor_acq-ap	sub-12/ses-01/func/sub-12_ses-01_task-HcpMotor_acq-ap_bold.nii.gz	OpenfMRI	ds000244	https://openfmri.org/dataset/ds000244/	HCP motor
sub-12	Data Acquisition	Magnetic Resonance Imaging	2	second	UO	UO:0000010	1.5x1.5x1.5	millimeter	UO	UO:0000016	0.0268	second	UO	UO:0000010	74	degree	UO	UO:0000185	bold	sub-12_ses-01_task-HcpMotor_acq-pa	sub-12/ses-01/func/sub-12_ses-01_task-HcpMotor_acq-pa_bold.nii.gz	OpenfMRI	ds000244	https://openfmri.org/dataset/ds000244/	HCP motor
sub-12	Data Acquisition	Magnetic Resonance Imaging	2	second	UO	UO:0000010	1.5x1.5x1.5	millimeter	UO	UO:0000016	0.0268	second	UO	UO:0000010	74	degree	UO	UO:0000185	bold	sub-12_ses-02_task-HcpRelational_acq-ap	sub-12/ses-02/func/sub-12_ses-02_task-HcpRelational_acq-ap_bold.nii.gz	OpenfMRI	ds000244	https://openfmri.org/dataset/ds000244/	HCP relational
sub-12	Data Acquisition	Magnetic Resonance Imaging	2	second	UO	UO:0000010	1.5x1.5x1.5	millimeter	UO	UO:0000016	0.0268	second	UO	UO:0000010	74	degree	UO	UO:0000185	bold	sub-12_ses-02_task-HcpRelational_acq-pa	sub-12/ses-02/func/sub-12_ses-02_task-HcpRelational_acq-pa_bold.nii.gz	OpenfMRI	ds000244	https://openfmri.org/dataset/ds000244/	HCP relational
sub-12	Data Acquisition	Magnetic Resonance Imaging	2	second	UO	UO:0000010	1.5x1.5x1.5	millimeter	UO	UO:0000016	0.0268	second	UO	UO:0000010	74	degree	UO	UO:0000185	bold	sub-12_ses-02_task-HcpSocial_acq-ap	sub-12/ses-02/func/sub-12_ses-02_task-HcpSocial_acq-ap_bold.nii.gz	OpenfMRI	ds000244	https://openfmri.org/dataset/ds000244/	HCP social
sub-12	Data Acquisition	Magnetic Resonance Imaging	2	second	UO	UO:0000010	1.5x1.5x1.5	millimeter	UO	UO:0000016	0.0268	second	UO	UO:0000010	74	degree	UO	UO:0000185	bold	sub-12_ses-02_task-HcpSocial_acq-pa	sub-12/ses-02/func/sub-12_ses-02_task-HcpSocial_acq-pa_bold.nii.gz	OpenfMRI	ds000244	https://openfmri.org/dataset/ds000244/	HCP social
sub-12	Data Acquisition	Magnetic Resonance Imaging	2	second	UO	UO:0000010	1.5x1.5x1.5	millimeter	UO	UO:0000016	0.0268	second	UO	UO:0000010	74	degree	UO	UO:0000185	bold	sub-12_ses-02_task-HcpWm_acq-ap	sub-12/ses-02/func/sub-12_ses-02_task-HcpWm_acq-ap_bold.nii.gz	OpenfMRI	ds000244	https://openfmri.org/dataset/ds000244/	HCP WM
sub-12	Data Acquisition	Magnetic Resonance Imaging	2	second	UO	UO:0000010	1.5x1.5x1.5	millimeter	UO	UO:0000016	0.0268	second	UO	UO:0000010	74	degree	UO	UO:0000185	bold	sub-12_ses-02_task-HcpWm_acq-pa	sub-12/ses-02/func/sub-12_ses-02_task-HcpWm_acq-pa_bold.nii.gz	OpenfMRI	ds000244	https://openfmri.org/dataset/ds000244/	HCP WM
sub-12	Data Acquisition	Magnetic Resonance Imaging	2	second	UO	UO:0000010	1.5x1.5x1.5	millimeter	UO	UO:0000016	0.0268	second	UO	UO:0000010	74	degree	UO	UO:0000185	bold	sub-12_ses-03_task-ArchiEmotional_acq-ap	sub-12/ses-03/func/sub-12_ses-03_task-ArchiEmotional_acq-ap_bold.nii.gz	OpenfMRI	ds000244	https://openfmri.org/dataset/ds000244/	archi emotional
sub-12	Data Acquisition	Magnetic Resonance Imaging	2	second	UO	UO:0000010	1.5x1.5x1.5	millimeter	UO	UO:0000016	0.0268	second	UO	UO:0000010	74	degree	UO	UO:0000185	bold	sub-12_ses-03_task-ArchiEmotional_acq-pa	sub-12/ses-03/func/sub-12_ses-03_task-ArchiEmotional_acq-pa_bold.nii.gz	OpenfMRI	ds000244	https://openfmri.org/dataset/ds000244/	archi emotional
sub-12	Data Acquisition	Magnetic Resonance Imaging	2	second	UO	UO:0000010	1.5x1.5x1.5	millimeter	UO	UO:0000016	0.0268	second	UO	UO:0000010	74	degree	UO	UO:0000185	bold	sub-12_ses-03_task-ArchiSocial_acq-ap	sub-12/ses-03/func/sub-12_ses-03_task-ArchiSocial_acq-ap_bold.nii.gz	OpenfMRI	ds000244	https://openfmri.org/dataset/ds000244/	archi social
sub-12	Data Acquisition	Magnetic Resonance Imaging	2	second	UO	UO:0000010	1.5x1.5x1.5	millimeter	UO	UO:0000016	0.0268	second	UO	UO:0000010	74	degree	UO	UO:0000185	bold	sub-12_ses-03_task-ArchiSocial_acq-pa	sub-12/ses-03/func/sub-12_ses-03_task-ArchiSocial_acq-pa_bold.nii.gz	OpenfMRI	ds000244	https://openfmri.org/dataset/ds000244/	archi social
sub-12	Data Acquisition	Magnetic Resonance Imaging	2	second	UO	UO:0000010	1.5x1.5x1.5	millimeter	UO	UO:0000016	0.0268	second	UO	UO:0000010	74	degree	UO	UO:0000185	bold	sub-12_ses-03_task-ArchiSpatial_acq-ap	sub-12/ses-03/func/sub-12_ses-03_task-ArchiSpatial_acq-ap_bold.nii.gz	OpenfMRI	ds000244	https://openfmri.org/dataset/ds000244/	archi spatial
sub-12	Data Acquisition	Magnetic Resonance Imaging	2	second	UO	UO:0000010	1.5x1.5x1.5	millimeter	UO	UO:0000016	0.0268	second	UO	UO:0000010	74	degree	UO	UO:0000185	bold	sub-12_ses-03_task-ArchiSpatial_acq-pa	sub-12/ses-03/func/sub-12_ses-03_task-ArchiSpatial_acq-pa_bold.nii.gz	OpenfMRI	ds000244	https://openfmri.org/dataset/ds000244/	archi spatial
sub-12	Data Acquisition	Magnetic Resonance Imaging	2	second	UO	UO:0000010	1.5x1.5x1.5	millimeter	UO	UO:0000016	0.0268	second	UO	UO:0000010	74	degree	UO	UO:0000185	bold	sub-12_ses-03_task-ArchiStandard_acq-ap	sub-12/ses-03/func/sub-12_ses-03_task-ArchiStandard_acq-ap_bold.nii.gz	OpenfMRI	ds000244	https://openfmri.org/dataset/ds000244/	archi standard
sub-12	Data Acquisition	Magnetic Resonance Imaging	2	second	UO	UO:0000010	1.5x1.5x1.5	millimeter	UO	UO:0000016	0.0268	second	UO	UO:0000010	74	degree	UO	UO:0000185	bold	sub-12_ses-03_task-ArchiStandard_acq-pa	sub-12/ses-03/func/sub-12_ses-03_task-ArchiStandard_acq-pa_bold.nii.gz	OpenfMRI	ds000244	https://openfmri.org/dataset/ds000244/	archi standard
sub-12	Data Acquisition	Magnetic Resonance Imaging	2	second	UO	UO:0000010	1.5x1.5x1.5	millimeter	UO	UO:0000016	0.0268	second	UO	UO:0000010	74	degree	UO	UO:0000185	bold	sub-12_ses-04_task-RSVPLanguage00_acq-pa	sub-12/ses-04/func/sub-12_ses-04_task-RSVPLanguage00_acq-pa_bold.nii.gz	OpenfMRI	ds000244	https://openfmri.org/dataset/ds000244/	RSVP language
sub-12	Data Acquisition	Magnetic Resonance Imaging	2	second	UO	UO:0000010	1.5x1.5x1.5	millimeter	UO	UO:0000016	0.0268	second	UO	UO:0000010	74	degree	UO	UO:0000185	bold	sub-12_ses-04_task-RSVPLanguage01_acq-pa	sub-12/ses-04/func/sub-12_ses-04_task-RSVPLanguage01_acq-pa_bold.nii.gz	OpenfMRI	ds000244	https://openfmri.org/dataset/ds000244/	RSVP language
sub-12	Data Acquisition	Magnetic Resonance Imaging	2	second	UO	UO:0000010	1.5x1.5x1.5	millimeter	UO	UO:0000016	0.0268	second	UO	UO:0000010	74	degree	UO	UO:0000185	bold	sub-12_ses-04_task-RSVPLanguage02_acq-pa	sub-12/ses-04/func/sub-12_ses-04_task-RSVPLanguage02_acq-pa_bold.nii.gz	OpenfMRI	ds000244	https://openfmri.org/dataset/ds000244/	RSVP language
sub-12	Data Acquisition	Magnetic Resonance Imaging	2	second	UO	UO:0000010	1.5x1.5x1.5	millimeter	UO	UO:0000016	0.0268	second	UO	UO:0000010	74	degree	UO	UO:0000185	bold	sub-12_ses-04_task-RSVPLanguage03_acq-ap	sub-12/ses-04/func/sub-12_ses-04_task-RSVPLanguage03_acq-ap_bold.nii.gz	OpenfMRI	ds000244	https://openfmri.org/dataset/ds000244/	RSVP language
sub-12	Data Acquisition	Magnetic Resonance Imaging	2	second	UO	UO:0000010	1.5x1.5x1.5	millimeter	UO	UO:0000016	0.0268	second	UO	UO:0000010	74	degree	UO	UO:0000185	bold	sub-12_ses-04_task-RSVPLanguage04_acq-ap	sub-12/ses-04/func/sub-12_ses-04_task-RSVPLanguage04_acq-ap_bold.nii.gz	OpenfMRI	ds000244	https://openfmri.org/dataset/ds000244/	RSVP language
sub-12	Data Acquisition	Magnetic Resonance Imaging	2	second	UO	UO:0000010	1.5x1.5x1.5	millimeter	UO	UO:0000016	0.0268	second	UO	UO:0000010	74	degree	UO	UO:0000185	bold	sub-12_ses-04_task-RSVPLanguage05_acq-ap	sub-12/ses-04/func/sub-12_ses-04_task-RSVPLanguage05_acq-ap_bold.nii.gz	OpenfMRI	ds000244	https://openfmri.org/dataset/ds000244/	RSVP language
sub-13	Data Acquisition	Magnetic Resonance Imaging	2	second	UO	UO:0000010	1.5x1.5x1.5	millimeter	UO	UO:0000016	0.0268	second	UO	UO:0000010	74	degree	UO	UO:0000185	bold	sub-13_ses-00_task-ArchiSpatial_acq-ap	sub-13/ses-00/func/sub-13_ses-00_task-ArchiSpatial_acq-ap_bold.nii.gz	OpenfMRI	ds000244	https://openfmri.org/dataset/ds000244/	archi spatial
sub-13	Data Acquisition	Magnetic Resonance Imaging	2	second	UO	UO:0000010	1.5x1.5x1.5	millimeter	UO	UO:0000016	0.0268	second	UO	UO:0000010	74	degree	UO	UO:0000185	bold	sub-13_ses-00_task-ArchiSpatial_acq-pa	sub-13/ses-00/func/sub-13_ses-00_task-ArchiSpatial_acq-pa_bold.nii.gz	OpenfMRI	ds000244	https://openfmri.org/dataset/ds000244/	archi spatial
sub-13	Data Acquisition	Magnetic Resonance Imaging	2	second	UO	UO:0000010	1.5x1.5x1.5	millimeter	UO	UO:0000016	0.0268	second	UO	UO:0000010	74	degree	UO	UO:0000185	bold	sub-13_ses-00_task-ArchiStandard_acq-ap	sub-13/ses-00/func/sub-13_ses-00_task-ArchiStandard_acq-ap_bold.nii.gz	OpenfMRI	ds000244	https://openfmri.org/dataset/ds000244/	archi standard
sub-13	Data Acquisition	Magnetic Resonance Imaging	2	second	UO	UO:0000010	1.5x1.5x1.5	millimeter	UO	UO:0000016	0.0268	second	UO	UO:0000010	74	degree	UO	UO:0000185	bold	sub-13_ses-00_task-ArchiStandard_acq-pa	sub-13/ses-00/func/sub-13_ses-00_task-ArchiStandard_acq-pa_bold.nii.gz	OpenfMRI	ds000244	https://openfmri.org/dataset/ds000244/	archi standard
sub-13	Data Acquisition	Magnetic Resonance Imaging	2	second	UO	UO:0000010	1.5x1.5x1.5	millimeter	UO	UO:0000016	0.0268	second	UO	UO:0000010	74	degree	UO	UO:0000185	bold	sub-13_ses-01_task-HcpEmotion_acq-ap	sub-13/ses-01/func/sub-13_ses-01_task-HcpEmotion_acq-ap_bold.nii.gz	OpenfMRI	ds000244	https://openfmri.org/dataset/ds000244/	HCP emotion
sub-13	Data Acquisition	Magnetic Resonance Imaging	2	second	UO	UO:0000010	1.5x1.5x1.5	millimeter	UO	UO:0000016	0.0268	second	UO	UO:0000010	74	degree	UO	UO:0000185	bold	sub-13_ses-01_task-HcpEmotion_acq-pa	sub-13/ses-01/func/sub-13_ses-01_task-HcpEmotion_acq-pa_bold.nii.gz	OpenfMRI	ds000244	https://openfmri.org/dataset/ds000244/	HCP emotion
sub-13	Data Acquisition	Magnetic Resonance Imaging	2	second	UO	UO:0000010	1.5x1.5x1.5	millimeter	UO	UO:0000016	0.0268	second	UO	UO:0000010	74	degree	UO	UO:0000185	bold	sub-13_ses-01_task-HcpGambling_acq-ap	sub-13/ses-01/func/sub-13_ses-01_task-HcpGambling_acq-ap_bold.nii.gz	OpenfMRI	ds000244	https://openfmri.org/dataset/ds000244/	HCP gambling
sub-13	Data Acquisition	Magnetic Resonance Imaging	2	second	UO	UO:0000010	1.5x1.5x1.5	millimeter	UO	UO:0000016	0.0268	second	UO	UO:0000010	74	degree	UO	UO:0000185	bold	sub-13_ses-01_task-HcpGambling_acq-pa	sub-13/ses-01/func/sub-13_ses-01_task-HcpGambling_acq-pa_bold.nii.gz	OpenfMRI	ds000244	https://openfmri.org/dataset/ds000244/	HCP gambling
sub-13	Data Acquisition	Magnetic Resonance Imaging	2	second	UO	UO:0000010	1.5x1.5x1.5	millimeter	UO	UO:0000016	0.0268	second	UO	UO:0000010	74	degree	UO	UO:0000185	bold	sub-13_ses-01_task-HcpLanguage_acq-ap	sub-13/ses-01/func/sub-13_ses-01_task-HcpLanguage_acq-ap_bold.nii.gz	OpenfMRI	ds000244	https://openfmri.org/dataset/ds000244/	HCP langage
sub-13	Data Acquisition	Magnetic Resonance Imaging	2	second	UO	UO:0000010	1.5x1.5x1.5	millimeter	UO	UO:0000016	0.0268	second	UO	UO:0000010	74	degree	UO	UO:0000185	bold	sub-13_ses-01_task-HcpLanguage_acq-pa	sub-13/ses-01/func/sub-13_ses-01_task-HcpLanguage_acq-pa_bold.nii.gz	OpenfMRI	ds000244	https://openfmri.org/dataset/ds000244/	HCP langage
sub-13	Data Acquisition	Magnetic Resonance Imaging	2	second	UO	UO:0000010	1.5x1.5x1.5	millimeter	UO	UO:0000016	0.0268	second	UO	UO:0000010	74	degree	UO	UO:0000185	bold	sub-13_ses-01_task-HcpMotor_acq-ap	sub-13/ses-01/func/sub-13_ses-01_task-HcpMotor_acq-ap_bold.nii.gz	OpenfMRI	ds000244	https://openfmri.org/dataset/ds000244/	HCP motor
sub-13	Data Acquisition	Magnetic Resonance Imaging	2	second	UO	UO:0000010	1.5x1.5x1.5	millimeter	UO	UO:0000016	0.0268	second	UO	UO:0000010	74	degree	UO	UO:0000185	bold	sub-13_ses-01_task-HcpMotor_acq-pa	sub-13/ses-01/func/sub-13_ses-01_task-HcpMotor_acq-pa_bold.nii.gz	OpenfMRI	ds000244	https://openfmri.org/dataset/ds000244/	HCP motor
sub-13	Data Acquisition	Magnetic Resonance Imaging	2	second	UO	UO:0000010	1.5x1.5x1.5	millimeter	UO	UO:0000016	0.0268	second	UO	UO:0000010	74	degree	UO	UO:0000185	bold	sub-13_ses-02_task-HcpRelational_acq-ap	sub-13/ses-02/func/sub-13_ses-02_task-HcpRelational_acq-ap_bold.nii.gz	OpenfMRI	ds000244	https://openfmri.org/dataset/ds000244/	HCP relational
sub-13	Data Acquisition	Magnetic Resonance Imaging	2	second	UO	UO:0000010	1.5x1.5x1.5	millimeter	UO	UO:0000016	0.0268	second	UO	UO:0000010	74	degree	UO	UO:0000185	bold	sub-13_ses-02_task-HcpRelational_acq-pa	sub-13/ses-02/func/sub-13_ses-02_task-HcpRelational_acq-pa_bold.nii.gz	OpenfMRI	ds000244	https://openfmri.org/dataset/ds000244/	HCP relational
sub-13	Data Acquisition	Magnetic Resonance Imaging	2	second	UO	UO:0000010	1.5x1.5x1.5	millimeter	UO	UO:0000016	0.0268	second	UO	UO:0000010	74	degree	UO	UO:0000185	bold	sub-13_ses-02_task-HcpSocial_acq-ap	sub-13/ses-02/func/sub-13_ses-02_task-HcpSocial_acq-ap_bold.nii.gz	OpenfMRI	ds000244	https://openfmri.org/dataset/ds000244/	HCP social
sub-13	Data Acquisition	Magnetic Resonance Imaging	2	second	UO	UO:0000010	1.5x1.5x1.5	millimeter	UO	UO:0000016	0.0268	second	UO	UO:0000010	74	degree	UO	UO:0000185	bold	sub-13_ses-02_task-HcpSocial_acq-pa	sub-13/ses-02/func/sub-13_ses-02_task-HcpSocial_acq-pa_bold.nii.gz	OpenfMRI	ds000244	https://openfmri.org/dataset/ds000244/	HCP social
sub-13	Data Acquisition	Magnetic Resonance Imaging	2	second	UO	UO:0000010	1.5x1.5x1.5	millimeter	UO	UO:0000016	0.0268	second	UO	UO:0000010	74	degree	UO	UO:0000185	bold	sub-13_ses-02_task-HcpWm_acq-ap	sub-13/ses-02/func/sub-13_ses-02_task-HcpWm_acq-ap_bold.nii.gz	OpenfMRI	ds000244	https://openfmri.org/dataset/ds000244/	HCP WM
sub-13	Data Acquisition	Magnetic Resonance Imaging	2	second	UO	UO:0000010	1.5x1.5x1.5	millimeter	UO	UO:0000016	0.0268	second	UO	UO:0000010	74	degree	UO	UO:0000185	bold	sub-13_ses-02_task-HcpWm_acq-pa	sub-13/ses-02/func/sub-13_ses-02_task-HcpWm_acq-pa_bold.nii.gz	OpenfMRI	ds000244	https://openfmri.org/dataset/ds000244/	HCP WM
sub-13	Data Acquisition	Magnetic Resonance Imaging	2	second	UO	UO:0000010	1.5x1.5x1.5	millimeter	UO	UO:0000016	0.0268	second	UO	UO:0000010	74	degree	UO	UO:0000185	bold	sub-13_ses-03_task-RSVPLanguage00_acq-pa	sub-13/ses-03/func/sub-13_ses-03_task-RSVPLanguage00_acq-pa_bold.nii.gz	OpenfMRI	ds000244	https://openfmri.org/dataset/ds000244/	RSVP language
sub-13	Data Acquisition	Magnetic Resonance Imaging	2	second	UO	UO:0000010	1.5x1.5x1.5	millimeter	UO	UO:0000016	0.0268	second	UO	UO:0000010	74	degree	UO	UO:0000185	bold	sub-13_ses-03_task-RSVPLanguage01_acq-pa	sub-13/ses-03/func/sub-13_ses-03_task-RSVPLanguage01_acq-pa_bold.nii.gz	OpenfMRI	ds000244	https://openfmri.org/dataset/ds000244/	RSVP language
sub-13	Data Acquisition	Magnetic Resonance Imaging	2	second	UO	UO:0000010	1.5x1.5x1.5	millimeter	UO	UO:0000016	0.0268	second	UO	UO:0000010	74	degree	UO	UO:0000185	bold	sub-13_ses-03_task-RSVPLanguage02_acq-pa	sub-13/ses-03/func/sub-13_ses-03_task-RSVPLanguage02_acq-pa_bold.nii.gz	OpenfMRI	ds000244	https://openfmri.org/dataset/ds000244/	RSVP language
sub-13	Data Acquisition	Magnetic Resonance Imaging	2	second	UO	UO:0000010	1.5x1.5x1.5	millimeter	UO	UO:0000016	0.0268	second	UO	UO:0000010	74	degree	UO	UO:0000185	bold	sub-13_ses-03_task-RSVPLanguage03_acq-ap	sub-13/ses-03/func/sub-13_ses-03_task-RSVPLanguage03_acq-ap_bold.nii.gz	OpenfMRI	ds000244	https://openfmri.org/dataset/ds000244/	RSVP language
sub-13	Data Acquisition	Magnetic Resonance Imaging	2	second	UO	UO:0000010	1.5x1.5x1.5	millimeter	UO	UO:0000016	0.0268	second	UO	UO:0000010	74	degree	UO	UO:0000185	bold	sub-13_ses-03_task-RSVPLanguage04_acq-ap	sub-13/ses-03/func/sub-13_ses-03_task-RSVPLanguage04_acq-ap_bold.nii.gz	OpenfMRI	ds000244	https://openfmri.org/dataset/ds000244/	RSVP language
sub-13	Data Acquisition	Magnetic Resonance Imaging	2	second	UO	UO:0000010	1.5x1.5x1.5	millimeter	UO	UO:0000016	0.0268	second	UO	UO:0000010	74	degree	UO	UO:0000185	bold	sub-13_ses-03_task-RSVPLanguage05_acq-ap	sub-13/ses-03/func/sub-13_ses-03_task-RSVPLanguage05_acq-ap_bold.nii.gz	OpenfMRI	ds000244	https://openfmri.org/dataset/ds000244/	RSVP language
sub-13	Data Acquisition	Magnetic Resonance Imaging	2	second	UO	UO:0000010	1.5x1.5x1.5	millimeter	UO	UO:0000016	0.0268	second	UO	UO:0000010	74	degree	UO	UO:0000185	bold	sub-13_ses-04_task-ArchiEmotional_acq-ap	sub-13/ses-04/func/sub-13_ses-04_task-ArchiEmotional_acq-ap_bold.nii.gz	OpenfMRI	ds000244	https://openfmri.org/dataset/ds000244/	archi emotional
sub-13	Data Acquisition	Magnetic Resonance Imaging	2	second	UO	UO:0000010	1.5x1.5x1.5	millimeter	UO	UO:0000016	0.0268	second	UO	UO:0000010	74	degree	UO	UO:0000185	bold	sub-13_ses-04_task-ArchiEmotional_acq-pa	sub-13/ses-04/func/sub-13_ses-04_task-ArchiEmotional_acq-pa_bold.nii.gz	OpenfMRI	ds000244	https://openfmri.org/dataset/ds000244/	archi emotional
sub-13	Data Acquisition	Magnetic Resonance Imaging	2	second	UO	UO:0000010	1.5x1.5x1.5	millimeter	UO	UO:0000016	0.0268	second	UO	UO:0000010	74	degree	UO	UO:0000185	bold	sub-13_ses-04_task-ArchiSocial_acq-ap	sub-13/ses-04/func/sub-13_ses-04_task-ArchiSocial_acq-ap_bold.nii.gz	OpenfMRI	ds000244	https://openfmri.org/dataset/ds000244/	archi social
sub-13	Data Acquisition	Magnetic Resonance Imaging	2	second	UO	UO:0000010	1.5x1.5x1.5	millimeter	UO	UO:0000016	0.0268	second	UO	UO:0000010	74	degree	UO	UO:0000185	bold	sub-13_ses-04_task-ArchiSocial_acq-pa	sub-13/ses-04/func/sub-13_ses-04_task-ArchiSocial_acq-pa_bold.nii.gz	OpenfMRI	ds000244	https://openfmri.org/dataset/ds000244/	archi social
sub-13	Data Acquisition	Magnetic Resonance Imaging	2	second	UO	UO:0000010	1.5x1.5x1.5	millimeter	UO	UO:0000016	0.0268	second	UO	UO:0000010	74	degree	UO	UO:0000185	bold	sub-13_ses-04_task-ArchiSpatial_acq-ap	sub-13/ses-04/func/sub-13_ses-04_task-ArchiSpatial_acq-ap_bold.nii.gz	OpenfMRI	ds000244	https://openfmri.org/dataset/ds000244/	archi spatial
sub-13	Data Acquisition	Magnetic Resonance Imaging	2	second	UO	UO:0000010	1.5x1.5x1.5	millimeter	UO	UO:0000016	0.0268	second	UO	UO:0000010	74	degree	UO	UO:0000185	bold	sub-13_ses-04_task-ArchiSpatial_acq-pa	sub-13/ses-04/func/sub-13_ses-04_task-ArchiSpatial_acq-pa_bold.nii.gz	OpenfMRI	ds000244	https://openfmri.org/dataset/ds000244/	archi spatial
sub-13	Data Acquisition	Magnetic Resonance Imaging	2	second	UO	UO:0000010	1.5x1.5x1.5	millimeter	UO	UO:0000016	0.0268	second	UO	UO:0000010	74	degree	UO	UO:0000185	bold	sub-13_ses-04_task-ArchiStandard_acq-ap	sub-13/ses-04/func/sub-13_ses-04_task-ArchiStandard_acq-ap_bold.nii.gz	OpenfMRI	ds000244	https://openfmri.org/dataset/ds000244/	archi standard
sub-13	Data Acquisition	Magnetic Resonance Imaging	2	second	UO	UO:0000010	1.5x1.5x1.5	millimeter	UO	UO:0000016	0.0268	second	UO	UO:0000010	74	degree	UO	UO:0000185	bold	sub-13_ses-04_task-ArchiStandard_acq-pa	sub-13/ses-04/func/sub-13_ses-04_task-ArchiStandard_acq-pa_bold.nii.gz	OpenfMRI	ds000244	https://openfmri.org/dataset/ds000244/	archi standard
sub-14	Data Acquisition	Magnetic Resonance Imaging	2	second	UO	UO:0000010	1.5x1.5x1.5	millimeter	UO	UO:0000016	0.0268	second	UO	UO:0000010	74	degree	UO	UO:0000185	bold	sub-14_ses-00_task-ArchiSpatial_acq-ap	sub-14/ses-00/func/sub-14_ses-00_task-ArchiSpatial_acq-ap_bold.nii.gz	OpenfMRI	ds000244	https://openfmri.org/dataset/ds000244/	archi spatial
sub-14	Data Acquisition	Magnetic Resonance Imaging	2	second	UO	UO:0000010	1.5x1.5x1.5	millimeter	UO	UO:0000016	0.0268	second	UO	UO:0000010	74	degree	UO	UO:0000185	bold	sub-14_ses-00_task-ArchiSpatial_acq-pa	sub-14/ses-00/func/sub-14_ses-00_task-ArchiSpatial_acq-pa_bold.nii.gz	OpenfMRI	ds000244	https://openfmri.org/dataset/ds000244/	archi spatial
sub-14	Data Acquisition	Magnetic Resonance Imaging	2	second	UO	UO:0000010	1.5x1.5x1.5	millimeter	UO	UO:0000016	0.0268	second	UO	UO:0000010	74	degree	UO	UO:0000185	bold	sub-14_ses-00_task-ArchiStandard_acq-ap	sub-14/ses-00/func/sub-14_ses-00_task-ArchiStandard_acq-ap_bold.nii.gz	OpenfMRI	ds000244	https://openfmri.org/dataset/ds000244/	archi standard
sub-14	Data Acquisition	Magnetic Resonance Imaging	2	second	UO	UO:0000010	1.5x1.5x1.5	millimeter	UO	UO:0000016	0.0268	second	UO	UO:0000010	74	degree	UO	UO:0000185	bold	sub-14_ses-00_task-ArchiStandard_acq-pa	sub-14/ses-00/func/sub-14_ses-00_task-ArchiStandard_acq-pa_bold.nii.gz	OpenfMRI	ds000244	https://openfmri.org/dataset/ds000244/	archi standard
sub-14	Data Acquisition	Magnetic Resonance Imaging	2	second	UO	UO:0000010	1.5x1.5x1.5	millimeter	UO	UO:0000016	0.0268	second	UO	UO:0000010	74	degree	UO	UO:0000185	bold	sub-14_ses-01_task-ArchiEmotional_acq-ap	sub-14/ses-01/func/sub-14_ses-01_task-ArchiEmotional_acq-ap_bold.nii.gz	OpenfMRI	ds000244	https://openfmri.org/dataset/ds000244/	archi emotional
sub-14	Data Acquisition	Magnetic Resonance Imaging	2	second	UO	UO:0000010	1.5x1.5x1.5	millimeter	UO	UO:0000016	0.0268	second	UO	UO:0000010	74	degree	UO	UO:0000185	bold	sub-14_ses-01_task-ArchiEmotional_acq-pa	sub-14/ses-01/func/sub-14_ses-01_task-ArchiEmotional_acq-pa_bold.nii.gz	OpenfMRI	ds000244	https://openfmri.org/dataset/ds000244/	archi emotional
sub-14	Data Acquisition	Magnetic Resonance Imaging	2	second	UO	UO:0000010	1.5x1.5x1.5	millimeter	UO	UO:0000016	0.0268	second	UO	UO:0000010	74	degree	UO	UO:0000185	bold	sub-14_ses-01_task-ArchiSocial_acq-ap	sub-14/ses-01/func/sub-14_ses-01_task-ArchiSocial_acq-ap_bold.nii.gz	OpenfMRI	ds000244	https://openfmri.org/dataset/ds000244/	archi social
sub-14	Data Acquisition	Magnetic Resonance Imaging	2	second	UO	UO:0000010	1.5x1.5x1.5	millimeter	UO	UO:0000016	0.0268	second	UO	UO:0000010	74	degree	UO	UO:0000185	bold	sub-14_ses-01_task-ArchiSocial_acq-pa	sub-14/ses-01/func/sub-14_ses-01_task-ArchiSocial_acq-pa_bold.nii.gz	OpenfMRI	ds000244	https://openfmri.org/dataset/ds000244/	archi social
sub-14	Data Acquisition	Magnetic Resonance Imaging	2	second	UO	UO:0000010	1.5x1.5x1.5	millimeter	UO	UO:0000016	0.0268	second	UO	UO:0000010	74	degree	UO	UO:0000185	bold	sub-14_ses-01_task-ArchiSpatial_acq-ap	sub-14/ses-01/func/sub-14_ses-01_task-ArchiSpatial_acq-ap_bold.nii.gz	OpenfMRI	ds000244	https://openfmri.org/dataset/ds000244/	archi spatial
sub-14	Data Acquisition	Magnetic Resonance Imaging	2	second	UO	UO:0000010	1.5x1.5x1.5	millimeter	UO	UO:0000016	0.0268	second	UO	UO:0000010	74	degree	UO	UO:0000185	bold	sub-14_ses-01_task-ArchiSpatial_acq-pa	sub-14/ses-01/func/sub-14_ses-01_task-ArchiSpatial_acq-pa_bold.nii.gz	OpenfMRI	ds000244	https://openfmri.org/dataset/ds000244/	archi spatial
sub-14	Data Acquisition	Magnetic Resonance Imaging	2	second	UO	UO:0000010	1.5x1.5x1.5	millimeter	UO	UO:0000016	0.0268	second	UO	UO:0000010	74	degree	UO	UO:0000185	bold	sub-14_ses-01_task-ArchiStandard_acq-ap	sub-14/ses-01/func/sub-14_ses-01_task-ArchiStandard_acq-ap_bold.nii.gz	OpenfMRI	ds000244	https://openfmri.org/dataset/ds000244/	archi standard
sub-14	Data Acquisition	Magnetic Resonance Imaging	2	second	UO	UO:0000010	1.5x1.5x1.5	millimeter	UO	UO:0000016	0.0268	second	UO	UO:0000010	74	degree	UO	UO:0000185	bold	sub-14_ses-01_task-ArchiStandard_acq-pa	sub-14/ses-01/func/sub-14_ses-01_task-ArchiStandard_acq-pa_bold.nii.gz	OpenfMRI	ds000244	https://openfmri.org/dataset/ds000244/	archi standard
sub-14	Data Acquisition	Magnetic Resonance Imaging	2	second	UO	UO:0000010	1.5x1.5x1.5	millimeter	UO	UO:0000016	0.0268	second	UO	UO:0000010	74	degree	UO	UO:0000185	bold	sub-14_ses-02_task-HcpEmotion_acq-ap	sub-14/ses-02/func/sub-14_ses-02_task-HcpEmotion_acq-ap_bold.nii.gz	OpenfMRI	ds000244	https://openfmri.org/dataset/ds000244/	HCP emotion
sub-14	Data Acquisition	Magnetic Resonance Imaging	2	second	UO	UO:0000010	1.5x1.5x1.5	millimeter	UO	UO:0000016	0.0268	second	UO	UO:0000010	74	degree	UO	UO:0000185	bold	sub-14_ses-02_task-HcpEmotion_acq-pa	sub-14/ses-02/func/sub-14_ses-02_task-HcpEmotion_acq-pa_bold.nii.gz	OpenfMRI	ds000244	https://openfmri.org/dataset/ds000244/	HCP emotion
sub-14	Data Acquisition	Magnetic Resonance Imaging	2	second	UO	UO:0000010	1.5x1.5x1.5	millimeter	UO	UO:0000016	0.0268	second	UO	UO:0000010	74	degree	UO	UO:0000185	bold	sub-14_ses-02_task-HcpGambling_acq-ap	sub-14/ses-02/func/sub-14_ses-02_task-HcpGambling_acq-ap_bold.nii.gz	OpenfMRI	ds000244	https://openfmri.org/dataset/ds000244/	HCP gambling
sub-14	Data Acquisition	Magnetic Resonance Imaging	2	second	UO	UO:0000010	1.5x1.5x1.5	millimeter	UO	UO:0000016	0.0268	second	UO	UO:0000010	74	degree	UO	UO:0000185	bold	sub-14_ses-02_task-HcpGambling_acq-pa	sub-14/ses-02/func/sub-14_ses-02_task-HcpGambling_acq-pa_bold.nii.gz	OpenfMRI	ds000244	https://openfmri.org/dataset/ds000244/	HCP gambling
sub-14	Data Acquisition	Magnetic Resonance Imaging	2	second	UO	UO:0000010	1.5x1.5x1.5	millimeter	UO	UO:0000016	0.0268	second	UO	UO:0000010	74	degree	UO	UO:0000185	bold	sub-14_ses-02_task-HcpLanguage_acq-ap	sub-14/ses-02/func/sub-14_ses-02_task-HcpLanguage_acq-ap_bold.nii.gz	OpenfMRI	ds000244	https://openfmri.org/dataset/ds000244/	HCP langage
sub-14	Data Acquisition	Magnetic Resonance Imaging	2	second	UO	UO:0000010	1.5x1.5x1.5	millimeter	UO	UO:0000016	0.0268	second	UO	UO:0000010	74	degree	UO	UO:0000185	bold	sub-14_ses-02_task-HcpLanguage_acq-pa	sub-14/ses-02/func/sub-14_ses-02_task-HcpLanguage_acq-pa_bold.nii.gz	OpenfMRI	ds000244	https://openfmri.org/dataset/ds000244/	HCP langage
sub-14	Data Acquisition	Magnetic Resonance Imaging	2	second	UO	UO:0000010	1.5x1.5x1.5	millimeter	UO	UO:0000016	0.0268	second	UO	UO:0000010	74	degree	UO	UO:0000185	bold	sub-14_ses-02_task-HcpMotor_acq-ap	sub-14/ses-02/func/sub-14_ses-02_task-HcpMotor_acq-ap_bold.nii.gz	OpenfMRI	ds000244	https://openfmri.org/dataset/ds000244/	HCP motor
sub-14	Data Acquisition	Magnetic Resonance Imaging	2	second	UO	UO:0000010	1.5x1.5x1.5	millimeter	UO	UO:0000016	0.0268	second	UO	UO:0000010	74	degree	UO	UO:0000185	bold	sub-14_ses-02_task-HcpMotor_acq-pa	sub-14/ses-02/func/sub-14_ses-02_task-HcpMotor_acq-pa_bold.nii.gz	OpenfMRI	ds000244	https://openfmri.org/dataset/ds000244/	HCP motor
sub-14	Data Acquisition	Magnetic Resonance Imaging	2	second	UO	UO:0000010	1.5x1.5x1.5	millimeter	UO	UO:0000016	0.0268	second	UO	UO:0000010	74	degree	UO	UO:0000185	bold	sub-14_ses-03_task-HcpRelational_acq-ap	sub-14/ses-03/func/sub-14_ses-03_task-HcpRelational_acq-ap_bold.nii.gz	OpenfMRI	ds000244	https://openfmri.org/dataset/ds000244/	HCP relational
sub-14	Data Acquisition	Magnetic Resonance Imaging	2	second	UO	UO:0000010	1.5x1.5x1.5	millimeter	UO	UO:0000016	0.0268	second	UO	UO:0000010	74	degree	UO	UO:0000185	bold	sub-14_ses-03_task-HcpRelational_acq-pa	sub-14/ses-03/func/sub-14_ses-03_task-HcpRelational_acq-pa_bold.nii.gz	OpenfMRI	ds000244	https://openfmri.org/dataset/ds000244/	HCP relational
sub-14	Data Acquisition	Magnetic Resonance Imaging	2	second	UO	UO:0000010	1.5x1.5x1.5	millimeter	UO	UO:0000016	0.0268	second	UO	UO:0000010	74	degree	UO	UO:0000185	bold	sub-14_ses-03_task-HcpSocial_acq-ap	sub-14/ses-03/func/sub-14_ses-03_task-HcpSocial_acq-ap_bold.nii.gz	OpenfMRI	ds000244	https://openfmri.org/dataset/ds000244/	HCP social
sub-14	Data Acquisition	Magnetic Resonance Imaging	2	second	UO	UO:0000010	1.5x1.5x1.5	millimeter	UO	UO:0000016	0.0268	second	UO	UO:0000010	74	degree	UO	UO:0000185	bold	sub-14_ses-03_task-HcpSocial_acq-pa	sub-14/ses-03/func/sub-14_ses-03_task-HcpSocial_acq-pa_bold.nii.gz	OpenfMRI	ds000244	https://openfmri.org/dataset/ds000244/	HCP social
sub-14	Data Acquisition	Magnetic Resonance Imaging	2	second	UO	UO:0000010	1.5x1.5x1.5	millimeter	UO	UO:0000016	0.0268	second	UO	UO:0000010	74	degree	UO	UO:0000185	bold	sub-14_ses-03_task-HcpWm_acq-ap	sub-14/ses-03/func/sub-14_ses-03_task-HcpWm_acq-ap_bold.nii.gz	OpenfMRI	ds000244	https://openfmri.org/dataset/ds000244/	HCP WM
sub-14	Data Acquisition	Magnetic Resonance Imaging	2	second	UO	UO:0000010	1.5x1.5x1.5	millimeter	UO	UO:0000016	0.0268	second	UO	UO:0000010	74	degree	UO	UO:0000185	bold	sub-14_ses-03_task-HcpWm_acq-pa	sub-14/ses-03/func/sub-14_ses-03_task-HcpWm_acq-pa_bold.nii.gz	OpenfMRI	ds000244	https://openfmri.org/dataset/ds000244/	HCP WM
sub-14	Data Acquisition	Magnetic Resonance Imaging	2	second	UO	UO:0000010	1.5x1.5x1.5	millimeter	UO	UO:0000016	0.0268	second	UO	UO:0000010	74	degree	UO	UO:0000185	bold	sub-14_ses-04_task-RSVPLanguage00_acq-pa	sub-14/ses-04/func/sub-14_ses-04_task-RSVPLanguage00_acq-pa_bold.nii.gz	OpenfMRI	ds000244	https://openfmri.org/dataset/ds000244/	RSVP language
sub-14	Data Acquisition	Magnetic Resonance Imaging	2	second	UO	UO:0000010	1.5x1.5x1.5	millimeter	UO	UO:0000016	0.0268	second	UO	UO:0000010	74	degree	UO	UO:0000185	bold	sub-14_ses-04_task-RSVPLanguage01_acq-pa	sub-14/ses-04/func/sub-14_ses-04_task-RSVPLanguage01_acq-pa_bold.nii.gz	OpenfMRI	ds000244	https://openfmri.org/dataset/ds000244/	RSVP language
sub-14	Data Acquisition	Magnetic Resonance Imaging	2	second	UO	UO:0000010	1.5x1.5x1.5	millimeter	UO	UO:0000016	0.0268	second	UO	UO:0000010	74	degree	UO	UO:0000185	bold	sub-14_ses-04_task-RSVPLanguage02_acq-pa	sub-14/ses-04/func/sub-14_ses-04_task-RSVPLanguage02_acq-pa_bold.nii.gz	OpenfMRI	ds000244	https://openfmri.org/dataset/ds000244/	RSVP language
sub-14	Data Acquisition	Magnetic Resonance Imaging	2	second	UO	UO:0000010	1.5x1.5x1.5	millimeter	UO	UO:0000016	0.0268	second	UO	UO:0000010	74	degree	UO	UO:0000185	bold	sub-14_ses-04_task-RSVPLanguage03_acq-ap	sub-14/ses-04/func/sub-14_ses-04_task-RSVPLanguage03_acq-ap_bold.nii.gz	OpenfMRI	ds000244	https://openfmri.org/dataset/ds000244/	RSVP language
sub-14	Data Acquisition	Magnetic Resonance Imaging	2	second	UO	UO:0000010	1.5x1.5x1.5	millimeter	UO	UO:0000016	0.0268	second	UO	UO:0000010	74	degree	UO	UO:0000185	bold	sub-14_ses-04_task-RSVPLanguage04_acq-ap	sub-14/ses-04/func/sub-14_ses-04_task-RSVPLanguage04_acq-ap_bold.nii.gz	OpenfMRI	ds000244	https://openfmri.org/dataset/ds000244/	RSVP language
sub-14	Data Acquisition	Magnetic Resonance Imaging	2	second	UO	UO:0000010	1.5x1.5x1.5	millimeter	UO	UO:0000016	0.0268	second	UO	UO:0000010	74	degree	UO	UO:0000185	bold	sub-14_ses-04_task-RSVPLanguage05_acq-ap	sub-14/ses-04/func/sub-14_ses-04_task-RSVPLanguage05_acq-ap_bold.nii.gz	OpenfMRI	ds000244	https://openfmri.org/dataset/ds000244/	RSVP language
