# Supplementary material for: Individual Brain Charting, a high-resolution fMRI dataset for cognitive mapping
Source: Sci Data. 2018 Jun 12;5:180105. doi: 10.1038/sdata.2018.105 (PMC5996851; doi:10.1038/sdata.2018.105)
Supplement: Supplementary file 1 [file sdata2018105-isa1.zip › a_mri_t2w_Pinho.txt]

Sample Name	Protocol REF	Protocol REF	Parameter Value[resolution]	Unit	Term Source REF	Term Accession Number	Parameter Value[modality]	Assay Name	Raw Data File	Comment[Data Repository]	Comment[Data Record Accession]	Comment[Data Record URI]
sub-01	Data Acquisition	Magnetic Resonance Imaging	0.8984375x0.8984375x0.8999999761581421	millimeter	UO	UO:0000016	T2w	sub-01_ses-00_acq-spc	sub-01/ses-00/anat/sub-01_ses-00_acq-spc_T2w.nii.gz	OpenfMRI	ds000244	https://openfmri.org/dataset/ds000244/
sub-01	Data Acquisition	Magnetic Resonance Imaging	0.859375x0.859375x1.0	millimeter	UO	UO:0000016	T2w	sub-01_ses-00_acq-tse	sub-01/ses-00/anat/sub-01_ses-00_acq-tse_T2w.nii.gz	OpenfMRI	ds000244	https://openfmri.org/dataset/ds000244/
sub-02	Data Acquisition	Magnetic Resonance Imaging	0.8984375x0.8984375x0.8999999761581421	millimeter	UO	UO:0000016	T2w	sub-02_ses-00_acq-spc	sub-02/ses-00/anat/sub-02_ses-00_acq-spc_T2w.nii.gz	OpenfMRI	ds000244	https://openfmri.org/dataset/ds000244/
sub-02	Data Acquisition	Magnetic Resonance Imaging	0.859375x0.859375x1.0	millimeter	UO	UO:0000016	T2w	sub-02_ses-00_acq-tse	sub-02/ses-00/anat/sub-02_ses-00_acq-tse_T2w.nii.gz	OpenfMRI	ds000244	https://openfmri.org/dataset/ds000244/
sub-04	Data Acquisition	Magnetic Resonance Imaging	0.8984375x0.8984375x0.8999999761581421	millimeter	UO	UO:0000016	T2w	sub-04_ses-00_acq-spc	sub-04/ses-00/anat/sub-04_ses-00_acq-spc_T2w.nii.gz	OpenfMRI	ds000244	https://openfmri.org/dataset/ds000244/
sub-05	Data Acquisition	Magnetic Resonance Imaging	0.8984375x0.8984375x0.8999999761581421	millimeter	UO	UO:0000016	T2w	sub-05_ses-00_acq-spc	sub-05/ses-00/anat/sub-05_ses-00_acq-spc_T2w.nii.gz	OpenfMRI	ds000244	https://openfmri.org/dataset/ds000244/
sub-06	Data Acquisition	Magnetic Resonance Imaging	0.8984375x0.8984375x0.8999999761581421	millimeter	UO	UO:0000016	T2w	sub-06_ses-00_acq-spc	sub-06/ses-00/anat/sub-06_ses-00_acq-spc_T2w.nii.gz	OpenfMRI	ds000244	https://openfmri.org/dataset/ds000244/
sub-07	Data Acquisition	Magnetic Resonance Imaging	0.8984375x0.8984375x0.8999999761581421	millimeter	UO	UO:0000016	T2w	sub-07_ses-00_acq-spc	sub-07/ses-00/anat/sub-07_ses-00_acq-spc_T2w.nii.gz	OpenfMRI	ds000244	https://openfmri.org/dataset/ds000244/
sub-08	Data Acquisition	Magnetic Resonance Imaging	0.8984375x0.8984375x0.8999999761581421	millimeter	UO	UO:0000016	T2w	sub-08_ses-00_acq-spc	sub-08/ses-00/anat/sub-08_ses-00_acq-spc_T2w.nii.gz	OpenfMRI	ds000244	https://openfmri.org/dataset/ds000244/
sub-09	Data Acquisition	Magnetic Resonance Imaging	0.8984375x0.8984375x0.8999999761581421	millimeter	UO	UO:0000016	T2w	sub-09_ses-00_acq-spc	sub-09/ses-00/anat/sub-09_ses-00_acq-spc_T2w.nii.gz	OpenfMRI	ds000244	https://openfmri.org/dataset/ds000244/
sub-11	Data Acquisition	Magnetic Resonance Imaging	0.8984375x0.8984375x0.8999999761581421	millimeter	UO	UO:0000016	T2w	sub-11_ses-00_acq-spc	sub-11/ses-00/anat/sub-11_ses-00_acq-spc_T2w.nii.gz	OpenfMRI	ds000244	https://openfmri.org/dataset/ds000244/
sub-12	Data Acquisition	Magnetic Resonance Imaging	0.8984375x0.8984375x0.8999999761581421	millimeter	UO	UO:0000016	T2w	sub-12_ses-00_acq-spc	sub-12/ses-00/anat/sub-12_ses-00_acq-spc_T2w.nii.gz	OpenfMRI	ds000244	https://openfmri.org/dataset/ds000244/
sub-13	Data Acquisition	Magnetic Resonance Imaging	0.8984375x0.8984375x0.8999999761581421	millimeter	UO	UO:0000016	T2w	sub-13_ses-00_acq-spc	sub-13/ses-00/anat/sub-13_ses-00_acq-spc_T2w.nii.gz	OpenfMRI	ds000244	https://openfmri.org/dataset/ds000244/
sub-14	Data Acquisition	Magnetic Resonance Imaging	0.8984375x0.8984375x0.8999999761581421	millimeter	UO	UO:0000016	T2w	sub-14_ses-00_acq-spc	sub-14/ses-00/anat/sub-14_ses-00_acq-spc_T2w.nii.gz	OpenfMRI	ds000244	https://openfmri.org/dataset/ds000244/
